# Supplementary material for: Scalable-produced 3D elastic thermoelectric network for body heat harvesting
Source: Nat Commun. 2023 May 27;14:3058. doi: 10.1038/s41467-023-38852-4 (PMC10224941; doi:10.1038/s41467-023-38852-4)
Supplement: Supplementary file 3 — Source Data [file 41467_2023_38852_MOESM3_ESM.xlsx]

## Sheet: figure2d
Figure 2d		εt (%)	σt (kPa)					εc (%)	σc (kPa)
	Tensile	0	0				Compressive	0	0
		0.30455	0					0.000549809	0
		0.67273	0					0.02508	0.000125171
		0.95	0					0.04326	0.000138324
		1.22272	0.000498448					0.06779	0.000132009
		1.49999	0.000660507					0.08627	0.000132009
		1.86818	0.000807662					0.11081	0.000132009
		2.14091	0.000911042					0.12898	0.000132009
		2.5091	0.00103					0.15351	0.000123068
		2.78637	0.00109					0.17199	0.000134641
		3.15456	0.00122					0.19168	0.000148313
		3.4273	0.00128					0.21591	0.000125171
		3.79548	0.00148					0.23439	0.000142004
		4.07276	0.00158					0.25892	0.000142004
		4.44095	0.00172					0.2771	0.000142004
		4.71368	0.0018					0.30163	0.000150419
		5.08187	0.00191					0.32011	0.000157779
		5.35915	0.00203					0.33859	0.000157779
		5.72733	0.00223					0.36282	0.000157779
		6.00007	0.00237					0.3813	0.000157779
		6.27734	0.00249					0.40583	0.000150419
		6.64553	0.00258					0.42431	0.00015936
		6.91825	0.00266					0.44854	0.000169352
		7.28641	0.00277					0.46702	0.000169352
		7.56366	0.00284					0.49155	0.000169352
		7.93182	0.00298					0.50972	0.000169352
		8.20452	0.0031					0.53426	0.000169352
		8.57268	0.00331					0.55274	0.000169352
		8.84993	0.00345					0.57727	0.000176189
		9.21809	0.0036					0.59545	0.000187762
		9.4908	0.00365					0.61998	0.000187762
		9.85895	0.0037					0.63846	0.000180924
		10.1362	0.00378					0.65693	0.000170403
		10.4089	0.00389					0.68117	0.000186707
		10.7771	0.00404					0.69964	0.000200383
		11.0543	0.00411					0.72418	0.000200383
		11.4225	0.00417					0.74235	0.000200383
		11.6952	0.00417					0.76689	0.000207217
		12.0633	0.00424					0.78536	0.000207217
		12.3406	0.00422					0.8099	0.000196703
		12.7087	0.00449					0.82807	0.000209323
		12.9815	0.00459					0.85261	0.000217212
		13.3496	0.0048					0.87108	0.000224053
		13.6269	0.00486					0.89562	0.000224053
		13.995	0.00492					0.91379	0.000224053
		14.2677	0.00498					0.93227	0.000224053
		14.6359	0.00509					0.9568	0.000224053
		14.9131	0.00516					0.97498	0.00023352
		15.1858	0.00524					0.99951	0.00024614
		15.554	0.00534					1.01799	0.000239302
		15.8312	0.00546					1.04253	0.000239302
		16.1994	0.00554					1.0607	0.000222999
		16.4721	0.00561					1.08523	0.000238777
		16.8403	0.00572					1.10371	0.000238777
		17.1175	0.00582					1.12825	0.000244563
		17.4811	0.00595					1.14642	0.000250872
		17.7584	0.00603					1.17096	0.000261918
		18.1265	0.0062					1.18943	0.000261918
		18.4038	0.00628					1.20761	0.000261918
		18.6765	0.00637					1.23214	0.000261918
		19.0628	0.00645					1.25062	0.000261918
		19.3401	0.00652					1.27515	0.000275594
		19.7082	0.00665					1.29333	0.000275594
		19.9809	0.00676					1.31786	0.000283483
		20.3491	0.00687					1.33634	0.000283483
		20.6263	0.00695					1.36087	0.000283483
		20.9945	0.00709					1.37905	0.000290321
		21.2672	0.00719					1.40358	0.000299261
		21.6354	0.00729					1.416	0.000287163
		21.9126	0.00736					1.44144	0.000287163
		22.1853	0.00743					1.46598	0.000287163
		22.5535	0.00757					1.48446	0.000306099
		22.8307	0.00767					1.50899	0.000306099
		23.1989	0.00781					1.52717	0.000306099
		23.4716	0.00787					1.5517	0.000306099
		23.8397	0.00792					1.57018	0.00031504
		24.117	0.00802					1.59471	0.00031504
		24.4806	0.00818					1.61289	0.000325031
		24.7579	0.00836					1.63742	0.000325031
		25.126	0.00848					1.6559	0.000354482
		25.4033	0.00856					1.68043	0.000340284
		25.7669	0.0087					1.69861	0.000340284
		26.0441	0.00889					1.71708	0.000320822
		26.3214	0.00901					1.74162	0.000344493
		26.6896	0.00912					1.75979	0.000350276
		26.9623	0.00919					1.78433	0.000350276
		27.3304	0.00939					1.8028	0.000350276
		27.6077	0.00952					1.82734	0.000367106
		27.9713	0.00966					1.84551	0.000360797
		28.2485	0.00976					1.87005	0.000360797
		28.6167	0.00988					1.88853	0.000360797
		28.8939	0.00998					1.91306	0.000370263
		29.2575	0.01012					1.93123	0.000370263
		29.5348	0.01025					1.95577	0.00037605
		29.903	0.01036					1.97425	0.000381833
		30.1802	0.01046					1.99242	0.000381833
		30.5438	0.01063					2.01695	0.000381833
		30.8211	0.01077					2.03543	0.000389722
		31.0983	0.01091					2.05997	0.000413393
		31.4619	0.01109					2.07814	0.000407077
		31.7392	0.01122					2.10268	0.000407077
		32.1073	0.0114					2.12115	0.00039235
		32.3846	0.01155					2.14569	0.000413393
		32.7482	0.01178					2.16386	0.000413393
		33.0254	0.01197					2.1884	0.000420227
		33.3936	0.01217					2.20687	0.000430748
		33.6709	0.01234					2.23141	0.000439163
		34.0345	0.01252					2.24958	0.000439163
		34.3117	0.01267					2.26806	0.000439163
		34.589	0.01281					2.29259	0.000439163
		34.9526	0.01304					2.31077	0.000444946
		35.2298	0.01317					2.3353	0.000444946
		35.598	0.01333					2.35378	0.000451258
		35.8753	0.0135					2.37831	0.000460198
		36.2389	0.01368					2.39649	0.000460198
		36.5161	0.01382					2.42102	0.000460198
		36.8843	0.01403					2.4395	0.000460198
		37.157	0.01422					2.46404	0.000470719
		37.3433	0.0144					2.48221	0.000470719
		37.8206	0.0147					2.50674	0.000470719
		38.0978	0.015					2.52522	0.000476502
		38.4614	0.01531					2.5434	0.000476502
		38.7387	0.01548					2.56793	0.000476502
		39.1068	0.01569					2.58641	0.000486494
		39.3841	0.01581					2.61094	0.000493332
		39.7477	0.01599					2.62912	0.000504904
		40.0249	0.01614					2.65365	0.000499115
		40.3931	0.01632					2.65971	0.000499115
		40.6703	0.01646					2.69787	0.000507536
		41.034	0.01672					2.71605	0.000530675
		41.3112	0.01697					2.74058	0.000514371
		41.6794	0.01728					2.75906	0.000514371
		41.9521	0.01749					2.77723	0.000502272
		42.2293	0.01768					2.80177	0.000526991
		42.5975	0.01785					2.82025	0.000526991
		42.8747	0.01801					2.84478	0.000526991
		43.2383	0.01825					2.86295	0.00054067
		43.5156	0.01846					2.88749	0.00054803
		43.8838	0.01868					2.90597	0.00054803
		44.1565	0.01888					2.9305	0.000554342
		44.5246	0.0192					2.94868	0.000554342
		44.8019	0.01946					2.97321	0.000554342
		45.17	0.01979					2.99169	0.000554342
		45.4427	0.02					3.00986	0.00056065
		45.8109	0.02023					3.0344	0.000567492
		46.0881	0.0204					3.05287	0.000567492
		46.4563	0.02061					3.07741	0.000573278
		46.729	0.02079					3.09558	0.000573278
		47.0063	0.02099					3.12012	0.000592211
		47.3744	0.02126					3.13859	0.000592211
		47.6471	0.02142					3.16313	0.000592211
		48.0153	0.02164					3.1813	0.000592211
		48.2925	0.02182					3.20584	0.000602206
		48.6607	0.02204					3.22431	0.000594317
		48.9334	0.02225					3.24885	0.000606412
		49.3015	0.02263					3.26702	0.000613772
		49.5788	0.02292					3.29156	0.000613772
		49.947	0.02321					3.31003	0.000623767
		50.2197	0.02337					3.32821	0.00062955
		50.4969	0.02351					3.35274	0.00062955
		50.8651	0.02375					3.37122	0.00062955
		51.1378	0.02397					3.39576	0.00062955
		51.5059	0.02429					3.41393	0.000641122
		51.7832	0.02453					3.43846	0.00064796
		52.1513	0.02482					3.45694	0.00064796
		52.424	0.02502					3.48148	0.000657952
		52.7922	0.02524					3.49965	0.000657952
		53.0695	0.02546					3.52419	0.00066479
		53.4376	0.02579					3.54266	0.00066479
		53.7103	0.02607					3.56689	0.00066479
		54.0785	0.02633					3.58537	0.000672679
		54.3557	0.02649					3.60385	0.000672679
		54.7239	0.02668					3.62838	0.000680046
		54.9966	0.02689					3.64656	0.000680046
		55.2738	0.02711					3.67109	0.000690034
		55.642	0.02742					3.68957	0.000698449
		55.9147	0.02761					3.7141	0.000698449
		56.301	0.02772					3.73228	0.000710022
		56.5783	0.02793					3.75681	0.000710022
		56.9464	0.02823					3.77529	0.000710022
		57.2192	0.02848					3.79952	0.000710022
		57.4964	0.02871					3.818	0.000710022
		57.8646	0.02896					3.84253	0.0007258
		58.1418	0.02913					3.86101	0.0007258
		58.5054	0.02939					3.88524	0.00073895
		58.7827	0.02959					3.90372	0.00073895
		59.1508	0.02987					3.92341	0.00073895
		59.4235	0.03011					3.94794	0.000745788
		59.7917	0.03049					3.96612	0.000745788
		60.069	0.03076					3.99065	0.00076472
		60.4371	0.03104					4.00913	0.00076472
		60.7098	0.03122					4.03336	0.00076472
		61.078	0.03153					4.05184	0.00076472
		61.3552	0.03178					4.07031	0.00076472
		61.7234	0.03214					4.09485	0.000776289
		61.9961	0.03238					4.11302	0.000776289
		62.2733	0.03264					4.13756	0.000786807
		62.6415	0.03304					4.15603	0.000786807
		62.9142	0.03331					4.18057	0.000798379
		63.2824	0.03368					4.19874	0.000798379
		63.5596	0.03395					4.22328	0.000806794
		63.9278	0.03435					4.24176	0.000815209
		64.2005	0.03461					4.26599	0.000815209
		64.5686	0.03494					4.28447	0.000815209
		64.8459	0.03516					4.30905	0.000828884
		65.214	0.03546					4.32756	0.000828884
		65.4867	0.03571					4.35183	0.000828884
		65.8549	0.03607					4.37034	0.000842034
		66.1321	0.03637					4.38885	0.000842034
		66.4048	0.03666					4.41343	0.000850449
		66.773	0.03707					4.43164	0.000850449
		67.0503	0.03737					4.45622	0.000850449
		67.4184	0.03775					4.47473	0.000861492
		67.6911	0.038					4.499	0.000861492
		68.0593	0.03826					4.51751	0.000861492
		68.3365	0.0384					4.54209	0.00087201
		68.7047	0.03859					4.5606	0.00087201
		68.9774	0.03882					4.58488	0.000880951
		69.3456	0.03909					4.60339	0.000880951
		69.6228	0.03928					4.62796	0.000880951
		69.991	0.03944					4.64647	0.000891998
		70.2637	0.03963					4.66468	0.000891998
		70.6318	0.03996					4.68926	0.000898835
		70.9091	0.04024					4.70777	0.000898835
		71.1818	0.04048					4.73205	0.000910408
		71.5499	0.04075					4.75056	0.000910408
		71.8272	0.04097					4.77513	0.000919874
		72.1954	0.04121					4.79364	0.000931969
		72.4681	0.04139					4.81792	0.000931969
		72.8362	0.04164					4.83643	0.000939332
		73.1135	0.04182					4.86101	0.000939332
		73.4816	0.04207					4.87952	0.000939332
		73.7543	0.04228					4.90379	0.000939332
		74.1225	0.04265					4.9223	0.000950376
		74.3997	0.04294					4.94688	0.000962474
		74.6724	0.04319					4.96509	0.000962474
		75.0588	0.04334					4.9836	0.000962474
		75.336	0.0436					5.00818	0.000962474
		75.7042	0.04391					5.02669	0.000962474
		75.9769	0.04412					5.05096	0.000969837
		76.345	0.04436					5.06947	0.000969837
		76.6223	0.04454					5.09405	0.000982458
		76.9905	0.04486					5.11226	0.000982458
		77.2632	0.04516					5.13684	0.000988248
		77.6313	0.04563					5.14928	0.000988248
		77.9086	0.04593					5.17507	0.000988248
		78.2767	0.04622					5.19935	0.001
		78.5494	0.04641					5.21786	0.001
		78.8267	0.0466					5.24243	0.001
		79.1948	0.04691					5.26094	0.00101
		79.4676	0.04716					5.28522	0.00102
		79.8357	0.04753					5.30373	0.00103
		80.1129	0.04777					5.32831	0.00103
		80.4811	0.04812					5.34682	0.00103
		80.7538	0.04842					5.37109	0.00104
		81.122	0.04884					5.3896	0.00104
		81.3992	0.0491					5.40811	0.00104
		81.7674	0.04946					5.43239	0.00104
		82.0401	0.0498					5.4509	0.00105
		82.3173	0.05034					5.47548	0.00105
		82.6855	0.05102					5.49399	0.00106
		82.9582	0.05148					5.51826	0.00106
		83.3264	0.05189					5.53677	0.00106
		83.6036	0.05218					5.56135	0.00106
		83.9718	0.0526					5.57986	0.00107
		84.2445	0.05286					5.60414	0.00107
		84.6126	0.05327					5.62265	0.00107
		84.8899	0.05357					5.64723	0.00108
		85.258	0.054					5.66543	0.00108
		85.5307	0.05427					5.68394	0.00108
		85.8989	0.0546					5.70852	0.00109
		86.1762	0.0548					5.72703	0.0011
		86.5398	0.05502					5.75131	0.00111
		86.817	0.05519					5.76982	0.00111
		87.0943	0.05539					5.7944	0.00111
		87.4624	0.05573					5.81291	0.00111
		87.7351	0.056					5.83718	0.00112
		88.1033	0.05637					5.85569	0.00113
		88.3805	0.0566					5.88027	0.00113
		88.7487	0.05689					5.89848	0.00114
		89.0214	0.05708					5.92305	0.00114
		89.3895	0.05728					5.94156	0.00114
		89.6668	0.05741					5.96614	0.00114
		90.0304	0.05763					5.98435	0.00115
		90.3077	0.05785					6.00893	0.00116
		90.6758	0.05817					6.02744	0.00116
		90.9531	0.05845					6.04564	0.00116
		91.2258	0.05877					6.07022	0.00116
		91.5939	0.05921					6.08873	0.00116
		91.8712	0.05947					6.11331	0.00116
		92.2394	0.05976					6.13152	0.00118
		92.5121	0.05994					6.1561	0.00119
		92.8802	0.06008					6.17461	0.00119
		93.1574	0.06015					6.19919	0.00119
		93.3393	0.06021					6.21739	0.00119
		93.8165	0.06044					6.24197	0.00121
		94.0938	0.0608					6.26048	0.00121
		94.4619	0.0613					6.27869	0.00122
		94.7346	0.06157					6.30327	0.00124
		95.1028	0.06189					6.32178	0.00122
		95.38	0.06212					6.34636	0.00122
		95.7482	0.06245					6.36456	0.00122
		96.0209	0.0627					6.38914	0.00124
		96.389	0.06305					6.39521	0.00124
		96.6663	0.06329					6.43344	0.00124
		97.0345	0.06357					6.45165	0.00124
		97.3072	0.06378					6.47016	0.00124
		97.6753	0.06409					6.49474	0.00125
		97.9526	0.0643					6.51325	0.00125
		98.2253	0.0645					6.53752	0.00126
		98.5934	0.06471					6.55603	0.00127
		98.8707	0.06487					6.58061	0.00127
		99.2388	0.0651					6.59882	0.00127
		99.5115	0.0653					6.6234	0.00128
		99.8797	0.06565					6.64191	0.00128
		100.157	0.06591					6.66649	0.00129
		100.525	0.06625					6.68469	0.00129
		100.798	0.06652					6.70927	0.0013
		101.166	0.06682					6.72778	0.0013
		101.443	0.06703					6.74599	0.0013
		101.807	0.06728					6.77057	0.0013
		102.084	0.06744					6.78908	0.00131
		102.361	0.06764					6.81366	0.00132
		102.729	0.0679					6.83186	0.00132
		103.002	0.06808					6.85644	0.00133
		103.37	0.06829					6.87495	0.00133
		103.648	0.0685					6.89953	0.00134
		104.016	0.0688					6.91774	0.00134
		104.288	0.06901					6.94232	0.00134
		104.657	0.06923					6.96083	0.00136
		104.934	0.0694					6.9854	0.00136
		105.297	0.06958					7.00361	0.00136
		105.575	0.06967					7.02819	0.00136
		105.943	0.0698					7.0467	0.00136
		106.22	0.06991					7.06491	0.00137
		106.584	0.07014					7.08949	0.00137
		106.861	0.07031					7.108	0.00137
		107.138	0.07047					7.13257	0.00139
		107.506	0.07055					7.15078	0.00139
		107.779	0.07063					7.17536	0.00138
		108.147	0.07086					7.19387	0.00139
		108.425	0.07102					7.21845	0.0014
		108.788	0.07105					7.23665	0.00141
		109.065	0.07102					7.26123	0.00141
		109.434	0.07105					7.27974	0.00141
		109.712	0.07106					7.30432	0.00141
		110.076	0.07115					7.32253	0.00141
		110.353	0.07123					7.34104	0.00142
		110.722	0.07152					7.36562	0.00144
		110.995	0.07174					7.38382	0.00144
		111.273	0.07197					7.4084	0.00144
		111.642	0.07211					7.42691	0.00142
		111.919	0.07214					7.45149	0.00144
		112.306	0.07209					7.4697	0.00144
		112.579	0.07201					7.49428	0.00145
		112.948	0.07184					7.51279	0.00145
		113.226	0.07171					7.53736	0.00146
		113.59	0.07158					7.55557	0.00146
		113.867	0.0715					7.58015	0.00146
		114.145	0.07135					7.59866	0.00147
		114.514	0.07127					7.62324	0.00147
		114.787	0.07133					7.64145	0.00148
		115.155	0.07162					7.66117	0.00148
		115.433	0.07186					7.68575	0.00148
		115.797	0.072					7.70395	0.00149
		116.075	0.07184					7.72853	0.00149
		116.444	0.07136					7.74704	0.0015
		116.721	0.07089					7.77162	0.00152
		117.085	0.07061					7.78983	0.00152
		117.363	0.07054					7.80834	0.00152
		117.641	0.0704					7.83292	0.00151
		118.009	0.07007					7.85112	0.00153
		118.282	0.06972					7.8757	0.00154
		118.651	0.06938					7.89421	0.00155
		118.929	0.06898					7.91879	0.00155
		119.293	0.06792					7.937	0.00155
		119.571	0.0666					7.96158	0.00155
		119.939	0.05734					7.98009	0.00155
		120.217	0.03873					8.00467	0.00155
		120.581	0.01475					8.02287	0.00157
		120.859	0.0036					8.04745	0.00157
		121.227	0.0031					8.06596	0.00157
		121.505	0					8.09054	0.00158
		121.869	0					8.10875	0.00158
		122.147	0					8.12726	0.00158
		122.424	0					8.15183	0.00159
		122.789	0					8.17004	0.00159
		123.066	0					8.19462	0.0016
		123.435	0					8.21313	0.0016
		123.713	0					8.23771	0.0016
		124.077	0					8.25592	0.0016
		124.354	0					8.28049	0.00161
		124.723	0					8.299	0.00162
		125.001	0					8.32358	0.00162
		125.365	0					8.34179	0.00164
		125.642	0					8.36637	0.00164
		126.011	0					8.38488	0.00164
		126.284	0					8.40308	0.00164
		126.653	0					8.42766	0.00166
		126.931	0					8.44617	0.00166
		127.208	0					8.47075	0.00166
		127.572	0					8.48896	0.00165
		127.85	0					8.51354	0.00166
		128.219	0					8.53205	0.00166
		128.496	0					8.55663	0.00167
		128.86	0					8.57483	0.00167
		129.138	0					8.59941	0.00168
		129.138	0					8.61792	0.00168
		129.138	0					8.6425	0.00169
		126.748	0					8.66071	0.00169
								8.68529	0.0017
								8.7038	0.0017
								8.722	0.00171
		εt (%)	R / R0	Standard deviation				8.74658	0.00172
		0	1	0.1007				8.76509	0.00172
		3.27381	1.06887	0.10075				8.78967	0.00172
		6.54762	1.04251	0.10073				8.80788	0.00172
		9.82143	1.03349	0.10072				8.83245	0.00175
		13.0952	1.03015	0.10072				8.85096	0.00175
		16.3691	1.03559	0.10072				8.87554	0.00175
		19.6429	1.04163	0.10073				8.88768	0.00175
		22.9167	1.05165	0.10074				8.91347	0.00175
		26.1905	1.06173	0.10074				8.93805	0.00175
		29.4643	1.08322	0.10076				8.95626	0.00176
		32.7381	1.10008	0.10077				8.98084	0.00177
		36.0119	1.12189	0.10079				8.99935	0.00178
		39.2857	1.14189	0.1008				9.02393	0.00178
		42.5595	1.16642	0.10082				9.04213	0.00178
		45.8333	1.19404	0.10084				9.06671	0.00178
		49.1071	1.22348	0.10086				9.08522	0.0018
		52.3809	1.24316	0.10087				9.1098	0.0018
		55.6548	1.2729	0.10089				9.12801	0.0018
		58.9286	1.30713	0.10091				9.15259	0.0018
		62.2024	1.3293	0.10093				9.1711	0.0018
		65.4762	1.3766	0.10096				9.1893	0.0018
		68.75	1.4201	0.10099				9.21388	0.00181
		72.0238	1.46762	0.10103				9.23239	0.00182
		75.2976	1.50141	0.10105				9.25697	0.00183
		78.5714	1.57136	0.1011				9.27518	0.00183
		81.8452	1.62558	0.10114				9.29976	0.00184
		85.1191	1.63719	0.10115				9.31826	0.00184
		88.3929	1.70944	0.1012				9.34284	0.00185
		91.6667	1.77767	0.10124				9.36105	0.00185
		94.9405	1.82083	0.10127				9.38563	0.00185
		98.2143	1.87746	0.10131				9.40414	0.00187
		101.488	1.94503	0.10136				9.42872	0.00187
		104.762	2.19778	0.10154				9.44692	0.00187
		108.036	2.34828	0.10164				9.46544	0.00187
		111.31	2.70828	0.1019				9.49001	0.00189
		114.583	40100000	28070.1				9.50822	0.00189
								9.5328	0.00189
								9.55131	0.00189
								9.57589	0.00189
								9.59409	0.00189
								9.61867	0.0019
								9.63718	0.00191
								9.66176	0.00191
								9.67997	0.00192
								9.70455	0.00193
								9.72306	0.00193
								9.74126	0.00193
								9.76584	0.00193
								9.78435	0.00194
								9.80893	0.00195
								9.82714	0.00195
								9.85172	0.00196
								9.87023	0.00196
								9.8948	0.00196
								9.91301	0.00196
								9.93759	0.00197
								9.9561	0.00198
								9.98038	0.00198
								9.99889	0.00198
								10.0174	0.00199
								10.042	0.00199
								10.0602	0.00201
								10.0848	0.00201
								10.1033	0.00201
								10.1275	0.00201
								10.1339	0.00201
								10.1718	0.00201
								10.1904	0.00201
								10.2086	0.00202
								10.2331	0.00203
								10.2516	0.00203
								10.2762	0.00204
								10.2944	0.00204
								10.319	0.00205
								10.3375	0.00206
								10.3621	0.00208
								10.3803	0.00208
								10.4049	0.00208
								10.4234	0.00208
								10.4477	0.00209
								10.4662	0.00209
								10.4908	0.00209
								10.5093	0.0021
								10.5275	0.0021
								10.5521	0.0021
								10.5706	0.0021
								10.5952	0.00211
								10.6134	0.00212
								10.6379	0.00212
								10.6564	0.00212
								10.6807	0.00213
								10.6992	0.00213
								10.7238	0.00214
								10.7423	0.00214
								10.7666	0.00216
								10.7851	0.00216
								10.8036	0.00216
								10.8282	0.00216
								10.8464	0.00217
								10.871	0.00217
								10.8895	0.00218
								10.9138	0.00219
								10.9323	0.00219
								10.9568	0.0022
								10.9754	0.0022
								10.9996	0.00221
								11.0182	0.00222
								11.0427	0.00222
								11.0609	0.00222
								11.0855	0.00223
								11.104	0.00223
								11.1225	0.00223
								11.1468	0.00223
								11.1653	0.00224
								11.1899	0.00224
								11.2084	0.00226
								11.2327	0.00226
								11.2512	0.00226
								11.2758	0.00226
								11.294	0.00227
								11.3186	0.00228
								11.3371	0.00229
								11.3556	0.00229
								11.3798	0.00229
								11.3996	0.0023
								11.4241	0.0023
								11.4427	0.00231
								11.4669	0.00232
								11.4855	0.00232
								11.51	0.00232
								11.5285	0.00232
								11.5467	0.00232
								11.5713	0.00233
								11.5898	0.00233
								11.6141	0.00234
								11.6326	0.00234
								11.6572	0.00234
								11.6757	0.00235
								11.7	0.00235
								11.7185	0.00236
								11.7431	0.00236
								11.7613	0.00237
								11.7858	0.00237
								11.8044	0.00238
								11.8289	0.00239
								11.8471	0.00239
								11.8657	0.0024
								11.8902	0.0024
								11.9087	0.0024
								11.933	0.00241
								11.9515	0.00242
								11.9761	0.00243
								11.9943	0.00243
								12.0189	0.00244
								12.0374	0.00244
								12.062	0.00244
								12.0802	0.00244
								12.1048	0.00244
								12.1233	0.00246
								12.1479	0.00246
								12.1661	0.00246
								12.1846	0.00246
								12.2092	0.00247
								12.2274	0.00248
								12.2519	0.00248
								12.2705	0.0025
								12.295	0.0025
								12.3132	0.0025
								12.3378	0.00251
								12.3563	0.00251
								12.3809	0.00252
								12.3991	0.00253
								12.4237	0.00253
								12.4422	0.00253
								12.4604	0.00253
								12.485	0.00253
								12.5035	0.00254
								12.5281	0.00255
								12.5463	0.00256
								12.5709	0.00256
								12.5894	0.00256
								12.614	0.00256
								12.6261	0.00257
								12.6519	0.00257
								12.6765	0.00259
								12.6947	0.00259
								12.7192	0.00259
								12.7378	0.00259
								12.7623	0.0026
								12.7805	0.00261
								12.8051	0.00261
								12.8236	0.00261
								12.8482	0.00262
								12.8664	0.00262
								12.8849	0.00263
								12.9095	0.00263
								12.9277	0.00265
								12.9523	0.00265
								12.9708	0.00265
								12.9954	0.00266
								13.0136	0.00266
								13.0382	0.00267
								13.0567	0.00268
								13.0813	0.00268
								13.0994	0.00268
								13.124	0.00269
								13.1425	0.00269
								13.1671	0.0027
								13.1853	0.0027
								13.2099	0.0027
								13.2284	0.00271
								13.2466	0.00271
								13.2712	0.00272
								13.2897	0.00273
								13.3143	0.00273
								13.3325	0.00276
								13.3571	0.00275
								13.3756	0.00275
								13.4002	0.00276
								13.4184	0.00276
								13.4429	0.00277
								13.4615	0.00277
								13.4797	0.00277
								13.5043	0.00278
								13.5228	0.00278
								13.5473	0.00278
								13.5655	0.00279
								13.5901	0.0028
								13.6086	0.00281
								13.6332	0.00281
								13.6514	0.00281
								13.676	0.00281
								13.6945	0.00281
								13.7191	0.00282
								13.7373	0.00285
								13.7619	0.00283
								13.7804	0.00283
								13.7986	0.00282
								13.8232	0.00285
								13.8417	0.00285
								13.8663	0.00285
								13.8723	0.00286
								13.9102	0.00288
								13.9288	0.00288
								13.947	0.00289
								13.9716	0.00289
								13.9901	0.00291
								14.0146	0.00291
								14.0328	0.00291
								14.0574	0.00291
								14.0759	0.00291
								14.1005	0.00292
								14.1187	0.00293
								14.1433	0.00293
								14.1618	0.00293
								14.1864	0.00293
								14.2046	0.00293
								14.2231	0.00294
								14.2477	0.00295
								14.2659	0.00296
								14.2905	0.00296
								14.309	0.00296
								14.3336	0.00297
								14.3518	0.00297
								14.3763	0.00298
								14.3948	0.00301
								14.4194	0.003
								14.4376	0.003
								14.4622	0.00301
								14.4807	0.00301
								14.5053	0.00301
								14.5235	0.00302
								14.542	0.00302
								14.5666	0.00303
								14.5848	0.00303
								14.6094	0.00303
								14.6279	0.00303
								14.6525	0.00304
								14.6707	0.00305
								14.6953	0.00305
								14.7138	0.00306
								14.7383	0.00306
								14.7566	0.00306
								14.7811	0.00307
								14.7996	0.0031
								14.8178	0.00308
								14.8424	0.00308
								14.8609	0.00308
								14.8855	0.0031
								14.9037	0.0031
								14.9283	0.00311
								14.9468	0.00312
								14.9714	0.00313
								14.9896	0.00313
								15.0142	0.00314
								15.0327	0.00314
								15.057	0.00314
								15.0755	0.00315
								15.1	0.00315
								15.1186	0.00316
								15.138	0.00316
								15.1626	0.00316
								15.1811	0.00318
								15.2056	0.00318
								15.2239	0.00318
								15.2484	0.00318
								15.2669	0.00318
								15.2851	0.00319
								15.3097	0.00319
								15.3282	0.00321
								15.3528	0.00321
								15.371	0.00322
								15.3956	0.00322
								15.4141	0.00322
								15.4387	0.00323
								15.4569	0.00325
								15.4815	0.00324
								15.5	0.00324
								15.5243	0.00325
								15.5428	0.00325
								15.5613	0.00325
								15.5859	0.00325
								15.6041	0.00326
								15.6286	0.00327
								15.6471	0.00327
								15.6717	0.00328
								15.6899	0.00328
								15.7145	0.00328
								15.733	0.00329
								15.7573	0.00329
								15.7758	0.0033
								15.8004	0.0033
								15.8189	0.00331
								15.8371	0.00331
								15.8617	0.00333
								15.8802	0.00333
								15.9048	0.00333
								15.923	0.00333
								15.9476	0.00334
								15.9661	0.00334
								15.9903	0.00335
								16.0088	0.00336
								16.0334	0.00337
								16.0519	0.00337
								16.0762	0.00338
								16.0947	0.00338
								16.1193	0.00338
								16.1378	0.00339
								16.156	0.00339
								16.1806	0.0034
								16.1991	0.0034
								16.2234	0.00341
								16.2419	0.00341
								16.2665	0.00342
								16.285	0.00342
								16.3093	0.00343
								16.3278	0.00344
								16.3524	0.00344
								16.3645	0.00345
								16.3903	0.00345
								16.4149	0.00346
								16.4334	0.00347
								16.4577	0.00347
								16.4762	0.00347
								16.5007	0.00349
								16.5192	0.0035
								16.5435	0.0035
								16.562	0.0035
								16.5866	0.0035
								16.6051	0.0035
								16.6233	0.0035
								16.6479	0.00352
								16.6664	0.00352
								16.6907	0.00353
								16.7092	0.00353
								16.7338	0.00354
								16.7523	0.00354
								16.7766	0.00354
								16.7951	0.00354
								16.8196	0.00355
								16.8382	0.00356
								16.8624	0.00356
								16.8809	0.00357
								16.9055	0.00357
								16.9237	0.00358
								16.9422	0.00359
								16.9668	0.0036
								16.9853	0.0036
								17.0096	0.0036
								17.0281	0.0036
								17.0527	0.00362
								17.0712	0.00362
								17.0955	0.00362
								17.114	0.00362
								17.1386	0.00364
								17.1568	0.00364
								17.1813	0.00365
								17.1999	0.00365
								17.2184	0.00365
								17.2427	0.00366
								17.2612	0.00366
								17.2857	0.00367
								17.3042	0.00367
								17.3285	0.00368
								17.347	0.00369
								17.3716	0.0037
								17.3898	0.00371
								17.4144	0.00371
								17.4329	0.00371
								17.4575	0.00372
								17.4757	0.00372
								17.5003	0.00372
								17.5188	0.00373
								17.5373	0.00374
								17.5616	0.00374
								17.5801	0.00375
								17.6046	0.00375
								17.6107	0.00376
								17.6486	0.00376
								17.6672	0.00376
								17.6857	0.00376
								17.7099	0.00378
								17.7285	0.00378
								17.753	0.00378
								17.7716	0.00378
								17.7958	0.00379
								17.8143	0.00379
								17.8389	0.0038
								17.8571	0.0038
								17.8817	0.00381
								17.9002	0.00381
								17.9248	0.00382
								17.943	0.00384
								17.9676	0.00384
								17.9861	0.00384
								18.0046	0.00385
								18.0289	0.00386
								18.0474	0.00386
								18.072	0.00386
								18.0902	0.00386
								18.1147	0.00388
								18.1333	0.00388
								18.1578	0.00388
								18.176	0.00388
								18.2006	0.00389
								18.2191	0.0039
								18.2437	0.0039
								18.2619	0.00391
								18.2804	0.00391
								18.305	0.00392
								18.3232	0.00392
								18.3478	0.00393
								18.3663	0.00393
								18.3909	0.00394
								18.4091	0.00395
								18.4337	0.00396
								18.4522	0.00396
								18.4767	0.00396
								18.4949	0.00398
								18.5195	0.00399
								18.538	0.00399
								18.5562	0.00399
								18.5808	0.00399
								18.5993	0.00399
								18.6239	0.004
								18.6421	0.00401
								18.6667	0.00401
								18.6852	0.00401
								18.7098	0.00401
								18.728	0.00402
								18.7526	0.00403
								18.7711	0.00403
								18.7957	0.00404
								18.8139	0.00404
								18.8324	0.00404
								18.857	0.00404
								18.8764	0.00405
								18.901	0.00406
								18.9195	0.00406
								18.9441	0.00408
								18.9623	0.00408
								18.9868	0.00409
								19.0053	0.0041
								19.0299	0.0041
								19.0481	0.00411
								19.0666	0.00411
								19.0912	0.00413
								19.1094	0.00413
								19.134	0.00413
								19.1525	0.00414
								19.1771	0.00414
								19.1953	0.00414
								19.2199	0.00414
								19.2384	0.00414
								19.263	0.00414
								19.2812	0.00416
								19.3057	0.00416
								19.3243	0.00417
								19.3425	0.00417
								19.367	0.00418
								19.3856	0.00419
								19.4101	0.0042
								19.4283	0.0042
								19.4529	0.00421
								19.4714	0.00421
								19.496	0.00422
								19.5142	0.00422
								19.5388	0.00423
								19.5573	0.00424
								19.5819	0.00424
								19.6001	0.00425
								19.6247	0.00426
								19.6432	0.00426
								19.6614	0.00426
								19.686	0.00426
								19.7045	0.00428
								19.7291	0.00428
								19.7473	0.00428
								19.7718	0.00428
								19.7904	0.00428
								19.8149	0.00429
								19.8331	0.0043
								19.8577	0.00431
								19.8762	0.00431
								19.8944	0.00431
								19.919	0.00431
								19.9375	0.00432
								19.9621	0.00434
								19.9803	0.00434
								20.0049	0.00434
								20.0234	0.00434
								20.048	0.00435
								20.0662	0.00436
								20.0907	0.00436
								20.1029	0.00436
								20.1287	0.00437
								20.1533	0.00437
								20.1718	0.00438
								20.1963	0.00438
								20.2146	0.00439
								20.2391	0.00439
								20.2577	0.00439
								20.2822	0.0044
								20.3004	0.0044
								20.325	0.0044
								20.3435	0.00442
								20.3617	0.00444
								20.3863	0.00444
								20.4048	0.00444
								20.4294	0.00444
								20.4476	0.00445
								20.4722	0.00446
								20.4907	0.00447
								20.5153	0.00448
								20.5335	0.00449
								20.5581	0.00449
								20.5766	0.00449
								20.6011	0.00449
								20.6194	0.0045
								20.6439	0.0045
								20.6624	0.00451
								20.6867	0.00452
								20.7052	0.00452
								20.7237	0.00452
								20.7483	0.00452
								20.7665	0.00454
								20.7911	0.00453
								20.8096	0.00453
								20.8342	0.00454
								20.8524	0.00454
								20.877	0.00455
								20.8955	0.00456
								20.9198	0.00457
								20.9383	0.00458
								20.9568	0.00458
								20.9814	0.00458
								20.9996	0.00458
								21.0241	0.00459
								21.0426	0.0046
								21.0672	0.00461
								21.0854	0.00461
								21.11	0.00461
								21.1285	0.00462
								21.1528	0.00462
								21.1713	0.00464
								21.1959	0.00464
								21.2144	0.00464
								21.2387	0.00465
								21.2572	0.00465
								21.2757	0.00465
								21.3003	0.00467
								21.3185	0.00467
								21.3431	0.00468
								21.3491	0.00468
								21.3871	0.00468
								21.4056	0.00469
								21.4302	0.00469
								21.4487	0.00471
								21.4669	0.00471
								21.4914	0.00472
								21.5099	0.00472
								21.5345	0.00472
								21.5527	0.00473
								21.5773	0.00474
								21.5958	0.00475
								21.6201	0.00475
								21.6386	0.00475
								21.6632	0.00476
								21.6817	0.00476
								21.6999	0.00477
								21.7245	0.00477
								21.743	0.00478
								21.7676	0.00478
								21.7858	0.00478
								21.8104	0.00479
								21.8289	0.00481
								21.8531	0.0048
								21.8716	0.0048
								21.8962	0.00482
								21.9147	0.00482
								21.939	0.00482
								21.9575	0.00483
								21.9821	0.00483
								22.0006	0.00485
								22.0249	0.00485
								22.0434	0.00486
								22.0619	0.00486
								22.0862	0.00486
								22.1047	0.00486
								22.1293	0.00487
								22.1478	0.00488
								22.1721	0.00488
								22.1906	0.00489
								22.2152	0.0049
								22.2337	0.00491
								22.2579	0.00491
								22.2765	0.00491
								22.295	0.00491
								22.3192	0.00493
								22.3377	0.00493
								22.3623	0.00494
								22.3808	0.00494
								22.4051	0.00495
								22.4236	0.00495
								22.4482	0.00498
								22.4667	0.00498
								22.491	0.00498
								22.5095	0.00498
								22.5341	0.00499
								22.5523	0.005
								22.5769	0.005
								22.5954	0.00501
								22.6151	0.00501
								22.6394	0.00501
								22.6579	0.00502
								22.6824	0.00503
								22.701	0.00504
								22.7252	0.00504
								22.7437	0.00504
								22.7623	0.00505
								22.7865	0.00505
								22.805	0.00506
								22.8296	0.00506
								22.8481	0.00506
								22.8724	0.00507
								22.8909	0.00508
								22.9155	0.00508
								22.934	0.00508
								22.9583	0.0051
								22.9768	0.0051
								23.0014	0.00511
								23.0196	0.00512
								23.0441	0.00512
								23.0627	0.00513
								23.0812	0.00513
								23.1055	0.00514
								23.124	0.00514
								23.1485	0.00514
								23.167	0.00515
								23.1913	0.00516
								23.2098	0.00517
								23.2344	0.00517
								23.2526	0.00518
								23.2772	0.00518
								23.2957	0.00518
								23.3203	0.00518
								23.3385	0.00519
								23.357	0.0052
								23.3816	0.0052
								23.3998	0.00521
								23.4244	0.00522
								23.4429	0.00522
								23.4674	0.00523
								23.4857	0.00524
								23.5102	0.00525
								23.5287	0.00525
								23.5533	0.00526
								23.5715	0.00526
								23.5961	0.00527
								23.6146	0.00528
								23.6392	0.00528
								23.6574	0.00529
								23.6759	0.00529
								23.7005	0.00529
								23.7187	0.00529
								23.7433	0.0053
								23.7618	0.00531
								23.7864	0.00531
								23.8046	0.00532
								23.8292	0.00532
								23.8416	0.00532
								23.8674	0.00534
								23.8917	0.00534
								23.9102	0.00535
								23.9348	0.00535
								23.953	0.00535
								23.9775	0.00536
								23.9961	0.00536
								24.0206	0.00538
								24.0388	0.00538
								24.0634	0.00539
								24.0819	0.00539
								24.1065	0.0054
								24.1247	0.00541
								24.1432	0.00541
								24.1678	0.00542
								24.186	0.00542
								24.2106	0.00543
								24.2291	0.00543
								24.2537	0.00544
								24.2719	0.00544
								24.2965	0.00545
								24.315	0.00546
								24.3395	0.00546
								24.3577	0.00546
								24.3823	0.00547
								24.4008	0.00547
								24.419	0.00549
								24.4436	0.00549
								24.4621	0.00549
								24.4867	0.0055
								24.5049	0.0055
								24.5295	0.0055
								24.548	0.00551
								24.5726	0.00551
								24.5908	0.00552
								24.6154	0.00552
								24.6339	0.00552
								24.6585	0.00553
								24.6767	0.00553
								24.6952	0.00554
								24.7198	0.00555
								24.738	0.00555
								24.7625	0.00556
								24.7811	0.00556
								24.8056	0.00556
								24.8238	0.00556
								24.8484	0.00558
								24.8669	0.00559
								24.8915	0.00559
								24.9097	0.00559
								24.9343	0.00559
								24.9528	0.00559
								24.971	0.00561
								24.9956	0.00561
								25.0141	0.00564
								25.0387	0.00564
								25.0569	0.00564
								25.0815	0.00564
								25.0875	0.00564
								25.1258	0.00565
								25.144	0.00565
								25.1625	0.00565
								25.1871	0.00565
								25.2053	0.00566
								25.2298	0.00566
								25.2483	0.00567
								25.2729	0.00568
								25.2911	0.00569
								25.3157	0.00569
								25.3342	0.00569
								25.3588	0.0057
								25.377	0.00571
								25.4016	0.00571
								25.4201	0.00572
								25.4447	0.00573
								25.4629	0.00573
								25.4814	0.00574
								25.506	0.00574
								25.5242	0.00576
								25.5488	0.00577
								25.5673	0.00577
								25.5919	0.00577
								25.6101	0.00577
								25.6346	0.00577
								25.6532	0.00578
								25.6777	0.00579
								25.6959	0.00579
								25.7205	0.0058
								25.739	0.0058
								25.7572	0.00581
								25.7818	0.00581
								25.8003	0.00581
								25.8249	0.00583
								25.8431	0.00583
								25.8677	0.00583
								25.8862	0.00583
								25.9108	0.00584
								25.929	0.00585
								25.9535	0.00586
								25.9721	0.00586
								25.9966	0.00587
								26.0148	0.00587
								26.0334	0.00588
								26.0579	0.00588
								26.0761	0.0059
								26.1007	0.0059
								26.1192	0.0059
								26.1438	0.0059
								26.162	0.00591
								26.1866	0.00592
								26.2051	0.00593
								26.2297	0.00594
								26.2479	0.00594
								26.2725	0.00594
								26.291	0.00594
								26.3152	0.00595
								26.3338	0.00596
								26.3535	0.00595
								26.3781	0.00597
								26.3963	0.00597
								26.4209	0.00597
								26.4394	0.00599
								26.464	0.00599
								26.4822	0.006
								26.5007	0.006
								26.5252	0.00601
								26.5434	0.00601
								26.568	0.00602
								26.5865	0.00604
								26.6111	0.00604
								26.6293	0.00604
								26.6539	0.00605
								26.6724	0.00605
								26.697	0.00605
								26.7152	0.00605
								26.7398	0.00606
								26.7583	0.00607
								26.7826	0.00607
								26.8011	0.00607
								26.8196	0.00607
								26.8441	0.00608
								26.8624	0.00609
								26.8869	0.0061
								26.9054	0.0061
								26.93	0.0061
								26.9482	0.0061
								26.9728	0.00611
								26.9913	0.00612
								27.0156	0.00612
								27.0341	0.00613
								27.0587	0.00614
								27.0772	0.00614
								27.0954	0.00615
								27.12	0.00615
								27.1385	0.00618
								27.1628	0.00617
								27.1813	0.00617
								27.2059	0.00617
								27.2244	0.00618
								27.2486	0.00619
								27.2672	0.00619
								27.2917	0.0062
								27.3102	0.0062
								27.3345	0.0062
								27.353	0.0062
								27.3776	0.00622
								27.3958	0.00622
								27.4143	0.00623
								27.4389	0.00623
								27.4574	0.00625
								27.4817	0.00625
								27.5002	0.00626
								27.5248	0.00626
								27.5433	0.00629
								27.5676	0.00628
								27.58	0.00628
								27.6058	0.00626
								27.6304	0.00628
								27.6486	0.00628
								27.6732	0.0063
								27.6917	0.0063
								27.7162	0.00631
								27.7344	0.00631
								27.759	0.00632
								27.7775	0.00632
								27.8018	0.00633
								27.8203	0.00633
								27.8449	0.00634
								27.8634	0.00634
								27.8816	0.00634
								27.9062	0.00635
								27.9247	0.00635
								27.9493	0.00637
								27.9675	0.00638
								27.9921	0.00638
								28.0106	0.00638
								28.0349	0.00639
								28.0534	0.0064
								28.078	0.0064
								28.0965	0.00641
								28.1207	0.00642
								28.1393	0.00642
								28.1578	0.00643
								28.1823	0.00643
								28.2005	0.00645
								28.2251	0.00645
								28.2436	0.00645
								28.2679	0.00645
								28.2864	0.00645
								28.311	0.00646
								28.3295	0.00647
								28.3538	0.00647
								28.3723	0.00648
								28.3969	0.00648
								28.4151	0.0065
								28.4336	0.0065
								28.4582	0.0065
								28.4767	0.00651
								28.5009	0.00652
								28.5195	0.00653
								28.544	0.00653
								28.5625	0.00654
								28.5868	0.00655
								28.6053	0.00656
								28.6299	0.00656
								28.6481	0.00656
								28.6727	0.00657
								28.6912	0.00657
								28.7158	0.00657
								28.734	0.00658
								28.7525	0.00658
								28.7771	0.00659
								28.7956	0.00659
								28.8199	0.0066
								28.8262	0.0066
								28.8581	0.00661
								28.8827	0.00661
								28.9009	0.00661
								28.9255	0.00663
								28.944	0.00663
								28.9683	0.00663
								28.9868	0.00663
								29.0113	0.00663
								29.0298	0.00665
								29.0541	0.00665
								29.0726	0.00667
								29.0972	0.00667
								29.1154	0.00667
								29.14	0.00668
								29.1585	0.00668
								29.177	0.0067
								29.2013	0.0067
								29.2198	0.0067
								29.2444	0.00671
								29.2629	0.00672
								29.2872	0.00672
								29.3057	0.00672
								29.3303	0.00674
								29.3485	0.00674
								29.373	0.00674
								29.3915	0.00675
								29.4161	0.00675
								29.4343	0.00676
								29.4589	0.00676
								29.4774	0.00678
								29.502	0.00678
								29.5202	0.00679
								29.5387	0.0068
								29.5633	0.00681
								29.5815	0.00682
								29.6061	0.00682
								29.6246	0.00682
								29.6492	0.00683
								29.6674	0.00683
								29.6919	0.00684
								29.7105	0.00684
								29.735	0.00685
								29.7533	0.00685
								29.7718	0.00686
								29.7963	0.00686
								29.8146	0.00686
								29.8391	0.00686
								29.8576	0.00687
								29.8822	0.00688
								29.9004	0.00688
								29.925	0.00689
								29.9435	0.00689
								29.9681	0.00689
								29.9863	0.0069
								30.0109	0.0069
								30.0294	0.00692
								30.054	0.00693
								30.0722	0.00693
								30.0919	0.00693
								30.1165	0.00693
								30.1347	0.00694
								30.1593	0.00696
								30.1778	0.00696
								30.2023	0.00697
								30.2205	0.00697
								30.2391	0.00699
								30.2636	0.00699
								30.2818	0.007
								30.3064	0.007
								30.3249	0.00701
								30.3495	0.00701
								30.3677	0.00701
								30.3923	0.00702
								30.4108	0.00702
								30.4354	0.00703
								30.4536	0.00703
								30.4782	0.00704
								30.4967	0.00704
								30.5213	0.00705
								30.5395	0.00706
								30.558	0.00706
								30.5826	0.00707
								30.6008	0.00708
								30.6254	0.00708
								30.6439	0.00709
								30.6684	0.00709
								30.6866	0.00711
								30.7112	0.00711
								30.7297	0.00711
								30.7543	0.00711
								30.7725	0.00711
								30.7971	0.00712
								30.8156	0.00712
								30.8338	0.00713
								30.8584	0.00715
								30.8769	0.00715
								30.9015	0.00715
								30.9197	0.00716
								30.9443	0.00716
								30.9628	0.00717
								30.9873	0.00718
								31.0056	0.00718
								31.0301	0.00719
								31.0486	0.0072
								31.0732	0.00721
								31.0914	0.00722
								31.116	0.00722
								31.1345	0.00723
								31.1527	0.00723
								31.1773	0.00724
								31.1958	0.00725
								31.2204	0.00725
								31.2386	0.00725
								31.2632	0.00725
								31.2817	0.00725
								31.3063	0.00727
								31.3184	0.00727
								31.3442	0.00728
								31.3688	0.00728
								31.387	0.00729
								31.4116	0.00729
								31.4301	0.00729
								31.4547	0.0073
								31.4729	0.00731
								31.4974	0.00732
								31.516	0.00733
								31.5405	0.00734
								31.5587	0.00734
								31.5833	0.00734
								31.6018	0.00734
								31.62	0.00736
								31.6446	0.00737
								31.6631	0.00737
								31.6877	0.00737
								31.7059	0.00738
								31.7305	0.00738
								31.749	0.0074
								31.7736	0.0074
								31.7918	0.0074
								31.8163	0.0074
								31.8349	0.0074
								31.8594	0.00741
								31.8776	0.00741
								31.8961	0.00742
								31.9207	0.00743
								31.9389	0.00743
								31.9635	0.00744
								31.982	0.00744
								32.0066	0.00745
								32.0248	0.00746
								32.0494	0.00747
								32.0679	0.00748
								32.0925	0.00748
								32.1107	0.00749
								32.1353	0.00749
								32.1538	0.0075
								32.178	0.0075
								32.1966	0.00752
								32.2151	0.00753
								32.2396	0.00753
								32.2579	0.00753
								32.2824	0.00754
								32.301	0.00754
								32.3255	0.00755
								32.3437	0.00755
								32.3683	0.00756
								32.3868	0.00756
								32.4111	0.00757
								32.4296	0.00758
								32.4481	0.0076
								32.4727	0.0076
								32.4909	0.0076
								32.5155	0.00761
								32.534	0.00761
								32.5586	0.00762
								32.5646	0.00762
								32.6026	0.00763
								32.6211	0.00764
								32.6393	0.00764
								32.6639	0.00765
								32.6824	0.00766
								32.7069	0.00767
								32.7252	0.00767
								32.7497	0.00767
								32.7683	0.00768
								32.7928	0.00768
								32.811	0.00769
								32.8356	0.00769
								32.8541	0.0077
								32.8787	0.00771
								32.8969	0.00771
								32.9154	0.00771
								32.94	0.00772
								32.9582	0.00773
								32.9828	0.00773
								33.0013	0.00773
								33.0259	0.00775
								33.0441	0.00775
								33.0687	0.00775
								33.0872	0.00776
								33.1114	0.00778
								33.13	0.00779
								33.1545	0.00779
								33.173	0.0078
								33.1973	0.00781
								33.2158	0.00781
								33.2343	0.00782
								33.2589	0.00782
								33.2771	0.00783
								33.3017	0.00783
								33.3202	0.00783
								33.3445	0.00784
								33.363	0.00785
								33.3876	0.00785
								33.4061	0.00786
								33.4304	0.00787
								33.4489	0.00787
								33.4734	0.00788
								33.492	0.00789
								33.5102	0.00791
								33.5347	0.0079
								33.5532	0.0079
								33.5775	0.00792
								33.596	0.00792
								33.6206	0.00793
								33.6391	0.00793
								33.6634	0.00794
								33.6819	0.00796
								33.7065	0.00796
								33.725	0.00796
								33.7493	0.00797
								33.7678	0.00798
								33.7924	0.00798
								33.8106	0.00798
								33.8303	0.00798
								33.8549	0.00798
								33.8734	0.00798
								33.8977	0.008
								33.9162	0.008
								33.9408	0.00801
								33.9593	0.00801
								33.9775	0.00801
								34.002	0.00803
								34.0206	0.00804
								34.0448	0.00804
								34.0633	0.00805
								34.0879	0.00806
								34.1064	0.00806
								34.1307	0.00807
								34.1492	0.00808
								34.1738	0.00809
								34.1923	0.00809
								34.2166	0.0081
								34.2351	0.00812
								34.2597	0.00812
								34.2779	0.00813
								34.2964	0.00813
								34.321	0.00814
								34.3395	0.00815
								34.3637	0.00815
								34.3822	0.00815
								34.4068	0.00816
								34.4253	0.00817
								34.4496	0.00817
								34.4681	0.00818
								34.4927	0.00819
								34.5109	0.00819
								34.5355	0.0082
								34.554	0.0082
								34.5725	0.00823
								34.5968	0.00821
								34.6153	0.00821
								34.6399	0.00824
								34.6584	0.00824
								34.6827	0.00825
								34.7012	0.00825
								34.7257	0.00826
								34.744	0.00827
								34.7685	0.00827
								34.7871	0.00827
								34.8116	0.00828
								34.8298	0.00828
								34.8544	0.00829
								34.8729	0.00829
								34.8914	0.0083
								34.9157	0.0083
								34.9342	0.00831
								34.9588	0.00832
								34.977	0.00833
								35.0016	0.00833
								35.0201	0.00833
								35.0447	0.00835
								35.0568	0.00835
								35.0826	0.00836
								35.1072	0.00838
								35.1257	0.00838
								35.15	0.00839
								35.1685	0.00839
								35.193	0.0084
								35.2113	0.0084
								35.2358	0.00841
								35.2544	0.00841
								35.2789	0.00841
								35.2971	0.00843
								35.3217	0.00844
								35.3402	0.00844
								35.3587	0.00844
								35.383	0.00845
								35.4015	0.00846
								35.4261	0.00846
								35.4443	0.00847
								35.4689	0.00847
								35.4874	0.00848
								35.512	0.00849
								35.5302	0.00849
								35.5547	0.00851
								35.5733	0.00851
								35.5978	0.00853
								35.6161	0.00853
								35.6346	0.00854
								35.6591	0.00854
								35.6773	0.00854
								35.7019	0.00856
								35.7204	0.00856
								35.745	0.00857
								35.7632	0.00857
								35.7878	0.00858
								35.8063	0.00859
								35.8309	0.00859
								35.8491	0.00859
								35.8737	0.0086
								35.8922	0.0086
								35.9168	0.00861
								35.935	0.00861
								35.9535	0.00862
								35.9781	0.00862
								35.9963	0.00864
								36.0208	0.00865
								36.0393	0.00866
								36.0639	0.00866
								36.0821	0.00867
								36.1067	0.00868
								36.1252	0.00869
								36.1498	0.0087
								36.168	0.0087
								36.1926	0.0087
								36.2111	0.00871
								36.2293	0.00871
								36.2539	0.00873
								36.2724	0.00873
								36.297	0.00874
								36.303	0.00874
								36.341	0.00875
								36.3595	0.00876
								36.3841	0.00876
								36.4023	0.00877
								36.4208	0.00877
								36.4454	0.00878
								36.4636	0.00879
								36.4881	0.00879
								36.5067	0.0088
								36.5312	0.0088
								36.5494	0.0088
								36.574	0.00882
								36.5925	0.00882
								36.6171	0.00883
								36.6353	0.00884
								36.6538	0.00885
								36.6784	0.00886
								36.6966	0.00887
								36.7212	0.00887
								36.7397	0.00888
								36.7643	0.00889
								36.7825	0.00889
								36.8071	0.0089
								36.8256	0.0089
								36.8501	0.00891
								36.8683	0.00892
								36.8929	0.00892
								36.9114	0.00893
								36.936	0.00893
								36.9542	0.00894
								36.9788	0.00895
								36.9973	0.00895
								37.0155	0.00896
								37.0401	0.00896
								37.0586	0.00898
								37.0832	0.00898
								37.1014	0.00899
								37.126	0.009
								37.1445	0.009
								37.1691	0.00902
								37.1873	0.00902
								37.2118	0.00903
								37.2304	0.00904
								37.2486	0.00904
								37.2732	0.00905
								37.2916	0.00905
								37.3162	0.00906
								37.3344	0.00906
								37.359	0.00907
								37.3775	0.00908
								37.4021	0.00908
								37.4203	0.00909
								37.4449	0.00909
								37.4634	0.00911
								37.488	0.00911
								37.5062	0.00912
								37.5308	0.00913
								37.5493	0.00913
								37.5687	0.00913
								37.5933	0.00914
								37.6118	0.00914
								37.6364	0.00916
								37.6546	0.00917
								37.6791	0.00918
								37.6977	0.00919
								37.7159	0.0092
								37.7405	0.0092
								37.759	0.00921
								37.7835	0.00921
								37.8017	0.00922
								37.8263	0.00922
								37.8448	0.00922
								37.8694	0.00923
								37.8876	0.00924
								37.9122	0.00925
								37.9307	0.00925
								37.9553	0.00925
								37.9735	0.00926
								37.9981	0.00927
								38.0166	0.00927
								38.0348	0.00928
								38.0594	0.00928
								38.0779	0.0093
								38.1024	0.00931
								38.1207	0.00932
								38.1452	0.00932
								38.1638	0.00933
								38.1883	0.00934
								38.2065	0.00934
								38.2311	0.00935
								38.2496	0.00935
								38.2739	0.00936
								38.2924	0.00937
								38.3109	0.00937
								38.3355	0.00939
								38.3537	0.00939
								38.3783	0.00939
								38.3968	0.0094
								38.4214	0.00941
								38.4396	0.00942
								38.4642	0.00943
								38.4827	0.00943
								38.5069	0.00943
								38.5254	0.00944
								38.55	0.00945
								38.5685	0.00946
								38.5928	0.00947
								38.6113	0.00947
								38.6298	0.00948
								38.6544	0.00949
								38.6726	0.0095
								38.6972	0.0095
								38.7157	0.00951
								38.74	0.00952
								38.7585	0.00952
								38.7831	0.00953
								38.7952	0.00953
								38.821	0.00954
								38.8456	0.00955
								38.8641	0.00955
								38.8887	0.00956
								38.9069	0.00956
								38.9315	0.00956
								38.95	0.00957
								38.9742	0.00957
								38.9928	0.00958
								39.0173	0.00959
								39.0358	0.0096
								39.0601	0.00961
								39.0786	0.00962
								39.0971	0.00962
								39.1217	0.00963
								39.1399	0.00964
								39.1645	0.00965
								39.183	0.00966
								39.2073	0.00967
								39.2258	0.00967
								39.2504	0.00968
								39.2689	0.00968
								39.2932	0.00969
								39.3117	0.0097
								39.3362	0.0097
								39.3548	0.00971
								39.373	0.00971
								39.3975	0.00972
								39.416	0.00972
								39.4403	0.00974
								39.4588	0.00974
								39.4834	0.00975
								39.5019	0.00975
								39.5262	0.00976
								39.5447	0.00977
								39.5693	0.00978
								39.5878	0.00979
								39.6121	0.0098
								39.6306	0.00981
								39.6552	0.00982
								39.6734	0.00982
								39.6919	0.00983
								39.7165	0.00984
								39.735	0.00985
								39.7592	0.00985
								39.7777	0.00985
								39.8023	0.00987
								39.8208	0.00987
								39.8451	0.00987
								39.8636	0.00987
								39.8882	0.00989
								39.9064	0.00989
								39.931	0.00989
								39.9495	0.0099
								39.968	0.0099
								39.9923	0.00991
								40.0108	0.00992
								40.0354	0.00993
								40.0414	0.00993
								40.0794	0.00993
								40.0979	0.00995
								40.1225	0.00996
								40.1407	0.00997
								40.1592	0.00998
								40.1838	0.00998
								40.2023	0.00999
								40.2266	0.00999
								40.245	0.01001
								40.2696	0.01001
								40.2881	0.01002
								40.3124	0.01003
								40.3309	0.01003
								40.3555	0.01004
								40.3737	0.01004
								40.3922	0.01006
								40.4168	0.01006
								40.4353	0.01006
								40.4596	0.01008
								40.4781	0.01008
								40.5027	0.01009
								40.5209	0.01009
								40.5455	0.01011
								40.564	0.01012
								40.5885	0.01012
								40.6068	0.01014
								40.6313	0.01014
								40.6499	0.01016
								40.6744	0.01017
								40.6926	0.01018
								40.7111	0.01019
								40.7357	0.01019
								40.7539	0.0102
								40.7785	0.01021
								40.797	0.01021
								40.8216	0.01022
								40.8398	0.01023
								40.8644	0.01024
								40.8829	0.01024
								40.9075	0.01025
								40.9257	0.01025
								40.9502	0.01026
								40.9688	0.01026
								40.987	0.01027
								41.0115	0.01028
								41.0301	0.01028
								41.0546	0.0103
								41.0728	0.01031
								41.0974	0.01032
								41.1159	0.01033
								41.1405	0.01033
								41.1587	0.01035
								41.1833	0.01036
								41.2018	0.01036
								41.2264	0.01037
								41.2446	0.01038
								41.2692	0.01039
								41.2877	0.01039
								41.3071	0.01039
								41.3317	0.01041
								41.3502	0.01041
								41.3748	0.01043
								41.393	0.01043
								41.4175	0.01043
								41.4361	0.01043
								41.4546	0.01045
								41.4789	0.01046
								41.4974	0.01046
								41.5219	0.01047
								41.5401	0.01047
								41.5647	0.01049
								41.5832	0.01049
								41.6078	0.01051
								41.626	0.01051
								41.6506	0.01052
								41.6691	0.01054
								41.6937	0.01054
								41.7119	0.01055
								41.7365	0.01056
								41.755	0.01057
								41.7732	0.01058
								41.7978	0.01058
								41.8163	0.01059
								41.8409	0.01059
								41.8591	0.0106
								41.8836	0.0106
								41.9021	0.0106
								41.9267	0.01061
								41.9449	0.01061
								41.9695	0.01062
								41.988	0.01062
								42.0126	0.01064
								42.0308	0.01064
								42.0493	0.01064
								42.0739	0.01065
								42.0921	0.01065
								42.1167	0.01066
								42.1352	0.01067
								42.1598	0.01068
								42.178	0.0107
								42.2026	0.0107
								42.2211	0.01072
								42.2456	0.01072
								42.2638	0.01073
								42.2884	0.01075
								42.3069	0.01075
								42.3315	0.01076
								42.3497	0.01076
								42.3682	0.01077
								42.3928	0.01078
								42.411	0.01079
[truncated: 1,567 more rows]
[truncated: 1 more columns]

## Sheet: figure2e
Figure 2e		εt (%)	σt (MPa)	εt (%)	σt (MPa)	εt (%)	σt (MPa)	εt (%)	σt (MPa)
	Tensile	0	0	0	0	0	0	0	0
		3.00002	0.000817484	1.37666	0.000734455	2.25001	0.000779182	3.71004	0.000887746
		3.20336	0.000817484	1.58	0.000769586	2.45002	0.000830272	3.91337	0.000887746
		3.47337	0.000817484	1.85001	0.000804716	2.72002	0.000830272	4.18338	0.000887746
		3.67337	0.000817484	2.05334	0.000868574	2.92336	0.000910089	4.38338	0.000887746
		3.94337	0.000916472	2.32001	0.000906897	3.19336	0.00099629	4.65339	0.00102
		4.14671	0.000916472	2.52335	0.000967562	3.39336	0.00104	4.85672	0.00106
		4.41672	0.00105	2.79335	0.00106	3.5967	0.0011	5.12672	0.00124
		4.61672	0.00105	2.99336	0.00106	3.86671	0.00117	5.3267	0.00128
		4.88672	0.00105	3.19669	0.00116	4.06671	0.00124	5.59668	0.00128
		5.09005	0.00105	3.4667	0.00116	4.33671	0.00128	5.8	0.00128
		5.36003	0.00115	3.67004	0.00126	4.54005	0.00136	5.99999	0.00136
		5.56002	0.00115	3.93671	0.00126	4.81006	0.00143	6.26997	0.00143
		5.76334	0.00125	4.14004	0.00132	5.01006	0.00147	6.47328	0.00149
		6.03332	0.00138	4.41005	0.00142	5.28004	0.00154	6.74327	0.00165
		6.2333	0.00138	4.61339	0.00142	5.48336	0.00157	6.94325	0.00165
		6.50328	0.00138	4.88006	0.00151	5.75334	0.00165	7.21323	0.00165
		6.7066	0.00138	5.08339	0.00155	5.95332	0.00169	7.41655	0.0017
		6.97658	0.00148	5.35337	0.0016	6.15664	0.00174	7.68653	0.00181
		7.17657	0.00148	5.55335	0.00164	6.42662	0.0018	7.88652	0.00187
		7.44655	0.00164	5.82333	0.00175	6.62661	0.00185	8.1565	0.00196
		7.64987	0.00164	6.02665	0.00175	6.89659	0.00189	8.35981	0.00196
		7.91985	0.00164	6.22997	0.00182	7.09991	0.00194	8.62646	0.00202
		8.11983	0.00164	6.49662	0.00182	7.36989	0.00198	8.82978	0.00202
		8.38981	0.00169	6.69994	0.00189	7.56987	0.00204	9.0331	0.00209
		8.59313	0.00169	6.96992	0.00189	7.83985	0.00214	9.30308	0.0022
		8.86311	0.00186	7.17323	0.00197	8.04317	0.00218	9.50307	0.00227
		9.0631	0.00193	7.43988	0.00207	8.31315	0.00226	9.77305	0.00233
		9.33308	0.00188	7.6432	0.00212	8.51314	0.00226	9.97636	0.00237
		9.5364	0.00188	7.91318	0.00212	8.78312	0.00235	10.2463	0.00242
		9.73638	0.00192	8.11317	0.00217	8.98644	0.00235	10.4463	0.00242
		10.0064	0.00197	8.38315	0.00221	9.25642	0.00243	10.7163	0.00254
		10.2097	0.00201	8.58646	0.00221	9.4564	0.00243	10.9196	0.00258
		10.4797	0.00217	8.85645	0.0024	9.65972	0.00254	11.1863	0.00266
		10.6797	0.00217	9.05643	0.0024	9.9297	0.00254	11.3896	0.00266
		10.9496	0.00217	9.32641	0.0024	10.1297	0.00264	11.6596	0.00275
		11.153	0.00217	9.52973	0.00244	10.3997	0.00264	11.8629	0.00275
		11.4229	0.00222	9.73305	0.00251	10.603	0.00271	12.1295	0.00288
		11.6229	0.00222	9.9997	0.00251	10.873	0.00279	12.3329	0.00288
		11.8929	0.00239	10.203	0.00251	11.073	0.00286	12.5362	0.00297
		12.0962	0.00239	10.473	0.00265	11.3429	0.00292	12.8028	0.00297
		12.2962	0.00245	10.673	0.0027	11.5463	0.00297	13.0061	0.00304
		12.5662	0.00245	10.943	0.0027	11.8162	0.00301	13.2761	0.0031
		12.7695	0.00245	11.1463	0.00274	12.0162	0.00301	13.4794	0.00315
		13.0395	0.00251	11.4163	0.00274	12.2862	0.00314	13.7461	0.00321
		13.2395	0.00251	11.6163	0.00281	12.4895	0.00314	13.9627	0.00327
		13.5094	0.00264	11.8862	0.00296	12.6895	0.0032	14.1661	0.00334
		13.7128	0.00264	12.0895	0.00296	12.9595	0.0032	14.436	0.00338
		13.9961	0.00261	12.3595	0.00296	13.1628	0.00328	14.636	0.00338
		14.1961	0.00261	12.5595	0.00296	13.4328	0.00328	14.906	0.00345
		14.3994	0.00267	12.8295	0.00303	13.6328	0.00328	15.1093	0.00351
		14.6694	0.00286	13.0328	0.00303	13.9161	0.00337	15.3793	0.00362
		14.8693	0.00286	13.2328	0.00312	14.1194	0.00337	15.5793	0.00366
		15.1393	0.00279	13.5028	0.00323	14.3894	0.00349	15.8493	0.00366
		15.3426	0.00279	13.7061	0.00328	14.5894	0.00349	16.0526	0.00366
		15.6126	0.00289	13.9894	0.00328	14.7927	0.00356	16.3192	0.00376
		15.8126	0.00289	14.1894	0.00328	15.0627	0.00362	16.5226	0.00382
		16.0826	0.00306	14.4594	0.00338	15.2627	0.00368	16.7925	0.0039
		16.2859	0.00306	14.6627	0.00338	15.5326	0.00368	16.9959	0.0039
		16.5559	0.00302	14.866	0.00344	15.736	0.00377	17.2625	0.00394
		16.7559	0.00302	15.1327	0.00344	16.0059	0.00377	17.4658	0.00394
		17.0258	0.00313	15.336	0.00351	16.2059	0.00382	17.6691	0.00403
		17.2292	0.00316	15.606	0.00351	16.4759	0.00391	17.9358	0.0041
		17.4292	0.00321	15.8059	0.00354	16.6792	0.00395	18.1391	0.00414
		17.6991	0.00332	16.0759	0.00364	16.9492	0.004	18.4091	0.00418
		17.9025	0.00332	16.2792	0.00371	17.1492	0.00405	18.6124	0.00418
		18.1724	0.00332	16.5492	0.00371	17.4192	0.00405	18.879	0.00424
		18.3724	0.00332	16.7492	0.00379	17.6225	0.00409	19.0824	0.00428
		18.6424	0.00344	17.0192	0.00379	17.8225	0.00413	19.3524	0.00437
		18.8457	0.00344	17.2225	0.00379	18.0924	0.00419	19.5557	0.00441
		19.1157	0.0036	17.4925	0.00394	18.2958	0.00427	19.8223	0.00447
		19.3157	0.0036	17.6925	0.00394	18.5657	0.00427	20.0256	0.00451
		19.5857	0.0036	17.8958	0.00404	18.7657	0.00436	20.2956	0.00451
		19.789	0.0036	18.1658	0.00404	19.0357	0.00436	20.4956	0.00451
		20.059	0.00367	18.3658	0.0041	19.239	0.00444	20.6989	0.00459
		20.2589	0.00371	18.6357	0.00403	19.509	0.00452	20.9689	0.00466
		20.5289	0.00381	18.8391	0.00409	19.709	0.00458	21.1722	0.0047
		20.7323	0.00385	19.109	0.00426	19.979	0.00462	21.4389	0.0047
		20.9322	0.00385	19.309	0.00434	20.1823	0.00469	21.6422	0.00474
		21.2022	0.00385	19.579	0.0043	20.4489	0.00469	21.9122	0.00479
		21.4055	0.00385	19.7823	0.00437	20.6523	0.00469	22.1155	0.00479
		21.6755	0.00393	20.0523	0.0043	20.9222	0.00478	22.3821	0.00488
		21.8755	0.00393	20.2523	0.00437	21.1256	0.00478	22.5855	0.00492
		22.1455	0.00409	20.5223	0.00454	21.3255	0.00486	22.8554	0.00499
		22.3488	0.00409	20.7256	0.00454	21.5955	0.0049	23.0554	0.00499
		22.6188	0.00409	20.9956	0.0045	21.7988	0.00501	23.3254	0.00505
		22.8188	0.00409	21.1956	0.0045	22.0688	0.00497	23.5287	0.00505
		23.0888	0.00418	21.3989	0.00459	22.2688	0.00503	23.7987	0.00514
		23.2921	0.00418	21.6688	0.00459	22.5388	0.00508	23.9987	0.0052
		23.5587	0.00432	21.8688	0.00464	22.7421	0.00514	24.2687	0.0052
		23.762	0.00436	22.1388	0.00481	23.0087	0.00514	24.472	0.00526
		23.9654	0.00441	22.3421	0.00488	23.2121	0.00525	24.6753	0.00526
		24.2353	0.00441	22.6121	0.00479	23.4821	0.00525	24.9419	0.00531
		24.4353	0.00441	22.8121	0.00487	23.6854	0.00531	25.1453	0.00536
		24.7053	0.00449	23.0821	0.00487	23.952	0.00539	25.4153	0.00536
		24.9086	0.00452	23.2854	0.00487	24.1553	0.00539	25.6152	0.00544
		25.1786	0.00466	23.5554	0.00511	24.3587	0.00545	25.8852	0.00551
		25.3786	0.00466	23.7554	0.00515	24.6286	0.0055	26.0885	0.00556
		25.6486	0.00466	24.0253	0.00509	24.8286	0.00558	26.3585	0.00556
		25.8519	0.00466	24.2287	0.00516	25.0986	0.00551	26.5585	0.0056
		26.1185	0.00478	24.4287	0.00521	25.3019	0.00557	26.8285	0.0056
		26.3219	0.00478	24.6986	0.00521	25.5686	0.00568	27.0318	0.00568
		26.5918	0.00494	24.9019	0.00528	25.7719	0.00576	27.2351	0.00568
		26.7951	0.00494	25.1719	0.00545	26.0419	0.00576	27.4351	0.00577
		27.0618	0.00494	25.3719	0.00551	26.2452	0.00586	27.7184	0.00577
		27.2651	0.00499	25.6419	0.00542	26.5118	0.00578	27.9884	0.00586
		27.3984	0.00511	25.8452	0.0055	26.7152	0.00583	28.1884	0.00592
		27.7517	0.00516	26.1152	0.00555	26.9851	0.00601	28.4584	0.00597
		27.9517	0.00516	26.3152	0.00561	27.1884	0.00606	28.6617	0.00597
		28.2217	0.00516	26.5852	0.00576	27.3884	0.00613	28.9317	0.00602
		28.425	0.00521	26.7885	0.00581	27.6717	0.00608	29.1316	0.00602
		28.6917	0.00529	27.0585	0.00574	27.8751	0.00613	29.335	0.00611
		28.895	0.00535	27.2584	0.00578	28.1417	0.00629	29.6049	0.00614
		29.0983	0.00538	27.3951	0.00594	28.345	0.00629	29.8083	0.00614
		29.3683	0.00552	27.7451	0.00594	28.615	0.00629	30.0749	0.00627
		29.5683	0.00556	27.9451	0.00607	28.8183	0.00638	30.2782	0.00627
		29.8383	0.00556	28.215	0.006	29.085	0.00634	30.5482	0.00627
		30.0416	0.00556	28.4184	0.00608	29.2883	0.00634	30.7482	0.00632
		30.3116	0.00567	28.6883	0.00608	29.4916	0.00642	31.0182	0.00638
		30.5115	0.00572	28.8883	0.00617	29.7616	0.00656	31.2215	0.00638
		30.7815	0.00585	29.1583	0.00633	29.9616	0.00662	31.4915	0.0065
		30.9848	0.00589	29.3616	0.0064	30.2316	0.00662	31.6915	0.0065
		31.2515	0.00589	29.5616	0.00644	30.4349	0.0067	31.9614	0.0065
		31.4548	0.00589	29.8316	0.0064	30.7015	0.0067	32.1648	0.00655
		31.7248	0.00601	30.0349	0.0064	30.9048	0.0067	32.3647	0.00662
		31.9281	0.00606	30.3049	0.00651	31.1748	0.0069	32.6347	0.00667
		32.1948	0.00616	30.5049	0.00651	31.3782	0.00697	32.838	0.00674
		32.3981	0.00621	30.7749	0.00671	31.6448	0.00697	33.108	0.00683
		32.6014	0.00627	30.9782	0.00678	31.8481	0.00697	33.308	0.00683
		32.8714	0.00627	31.2482	0.00672	32.1181	0.00697	33.578	0.00683
		33.0714	0.00634	31.4481	0.0068	32.3214	0.00708	33.7813	0.00683
		33.3413	0.00642	31.7181	0.00688	32.5881	0.00728	34.0513	0.00694
		33.5447	0.00642	31.9214	0.00692	32.7914	0.00733	34.2513	0.00699
		33.8113	0.00655	32.1914	0.00707	32.9947	0.0074	34.5213	0.00708
		34.0146	0.00655	32.3914	0.00712	33.2613	0.00736	34.7246	0.00712
		34.2846	0.0066	32.6614	0.00706	33.4647	0.00741	34.9945	0.00712
		34.4879	0.00665	32.8647	0.00715	33.7346	0.00741	35.1945	0.00717
		34.7546	0.00676	33.0647	0.00721	33.938	0.00746	35.3979	0.00722
		34.9579	0.00683	33.3347	0.00732	34.2046	0.00763	35.6678	0.00729
		35.2279	0.00692	33.538	0.00736	34.4079	0.00772	35.8678	0.00729
		35.4312	0.00696	33.808	0.00754	34.6779	0.00766	36.1378	0.00738
		35.6312	0.00701	34.008	0.0076	34.8812	0.00777	36.3411	0.00738
		35.9012	0.00705	34.2779	0.00751	35.1479	0.00777	36.6111	0.00738
		36.1045	0.00711	34.4813	0.0076	35.3512	0.00782	36.8111	0.00741
		36.3711	0.00724	34.7512	0.00771	35.6212	0.008	37.0811	0.00756
		36.5744	0.00728	34.9512	0.00778	35.8212	0.00807	37.2844	0.00756
		36.8444	0.00738	35.2212	0.00794	36.0245	0.00814	37.5544	0.00767
		37.0477	0.00742	35.4245	0.00801	36.2945	0.00809	37.7544	0.00767
		37.3144	0.00749	35.6912	0.00796	36.4978	0.00813	38.0243	0.00767
		37.5177	0.00755	35.8945	0.00803	36.7644	0.00819	38.2276	0.00767
		37.7877	0.00766	36.0978	0.00808	36.9677	0.00823	38.4276	0.00773
		37.9877	0.00772	36.3678	0.00817	37.2377	0.0084	38.6976	0.00787
		38.2576	0.00781	36.5678	0.00824	37.4377	0.00849	38.9009	0.00791
		38.461	0.00785	36.8377	0.0084	37.7077	0.00842	39.1709	0.00796
		38.7309	0.00793	37.0411	0.00851	37.911	0.00852	39.3709	0.008
		38.9309	0.00797	37.3111	0.00845	38.181	0.00857	39.6409	0.008
		39.1343	0.00806	37.511	0.00853	38.381	0.00862	39.8442	0.008
		39.4042	0.00818	37.781	0.00863	38.651	0.00879	40.0442	0.00811
		39.6076	0.00825	37.9843	0.0087	38.8543	0.00885	40.0375	0.00815
		39.8742	0.00834	38.251	0.00886	39.1243	0.00877	40.0105	0.00815
		40.0775	0.00838	38.4543	0.00893	39.3242	0.00888	39.9901	0.00818
		40.3475	0.00848	38.7243	0.00888	39.5276	0.00894	39.9631	0.00818
		40.5475	0.00854	38.9276	0.00898	39.7975	0.00904	39.9564	0.00818
		40.8175	0.00867	39.1942	0.00912	39.9975	0.00904	39.9214	0.00815
		41.0208	0.00871	39.3976	0.0092	40.2675	0.00924	39.8943	0.00809
		41.0874	0.00871	39.6009	0.00927	40.4708	0.00932	39.8743	0.00809
		41.5074	0.00879	39.8709	0.00942	40.7408	0.00925	39.8473	0.00809
		41.7074	0.00887	40.0709	0.00952	40.9408	0.00936	39.8269	0.00805
		41.9774	0.00905	40.3408	0.00948	41.0774	0.00953	39.7998	0.00805
		42.1807	0.00912	40.5442	0.00958	41.4274	0.00958	39.7798	0.008
		42.4474	0.00925	40.8108	0.00971	41.6307	0.00965	39.7528	0.008
		42.6507	0.00933	41.0141	0.00979	41.8974	0.00959	39.7324	0.00796
		42.9207	0.00941	41.0808	0.00989	42.1007	0.00963	39.7124	0.00796
		43.124	0.0095	41.5007	0.00989	42.3707	0.00973	39.6854	0.00796
		43.3906	0.00964	41.7007	0.01	42.574	0.00981	39.665	0.00796
		43.5939	0.00972	41.9707	0.01014	42.8406	0.00997	39.638	0.00796
		43.8639	0.00979	42.174	0.01021	43.044	0.01007	39.618	0.00796
		44.0672	0.00988	42.444	0.0104	43.3139	0.00999	39.5909	0.00796
		44.2672	0.00997	42.644	0.0105	43.5139	0.01005	39.5705	0.00791
		44.5372	0.01008	42.914	0.0105	43.7839	0.01014	39.5435	0.00791
		44.7405	0.01016	43.1173	0.01054	43.9872	0.01021	39.5235	0.00791
		45.0072	0.01031	43.3873	0.0107	44.2572	0.01036	39.4964	0.00787
		45.2105	0.01036	43.5873	0.01077	44.4572	0.01045	39.4761	0.00787
		45.4805	0.01047	43.8573	0.01096	44.6605	0.0105	39.449	0.00787
		45.6838	0.01053	44.0606	0.01105	44.9305	0.0105	39.429	0.00787
		45.9504	0.01064	44.3272	0.01101	45.1305	0.0105	39.402	0.00787
		46.1538	0.01073	44.5305	0.01112	45.4005	0.01063	39.3816	0.00787
		46.4237	0.01089	44.7338	0.01119	45.6038	0.01068	39.3616	0.00782
		46.6237	0.01098	45.0038	0.01137	45.8738	0.01084	39.3346	0.00782
		46.827	0.01108	45.2038	0.01147	46.0737	0.01095	39.3142	0.00782
		47.097	0.01119	45.4738	0.01165	46.3437	0.0109	39.2872	0.00782
		47.3003	0.0113	45.6771	0.01177	46.547	0.01097	39.2671	0.00782
		47.567	0.01142	45.9471	0.01177	46.817	0.01108	39.2401	0.00782
		47.7703	0.01151	46.1471	0.01186	47.017	0.01112	39.2197	0.00778
		48.0403	0.0117	46.4171	0.01202	47.287	0.01126	39.1927	0.00778
		48.2436	0.01177	46.6204	0.0121	47.4903	0.01135	39.1727	0.00778
		48.5102	0.01188	46.887	0.0123	47.6903	0.01141	39.1456	0.00778
		48.7136	0.01198	47.0903	0.0124	47.9603	0.01141	39.1253	0.00778
		48.9835	0.01216	47.2937	0.01249	48.1636	0.01141	39.0982	0.00774
		49.1835	0.01227	47.5636	0.01249	48.4336	0.01157	39.0782	0.00774
		49.4535	0.01247	47.7636	0.01261	48.6336	0.01163	39.0579	0.00774
		49.6568	0.01255	48.0336	0.01277	48.9036	0.01181	39.0308	0.00774
		49.9268	0.01269	48.2369	0.01287	49.1069	0.01188	39.0108	0.00774
		50.1268	0.01276	48.5069	0.01306	49.3768	0.01182	38.9838	0.00774
		50.3968	0.01295	48.7069	0.01318	49.5768	0.01189	38.9634	0.00771
		50.6001	0.01305	48.9769	0.01318	49.8468	0.01203	38.9363	0.00771
		50.8034	0.01318	49.1802	0.01332	50.0501	0.01211	38.9163	0.00767
		51.0701	0.01338	49.4468	0.01347	50.3201	0.01227	38.8893	0.00767
		51.2734	0.01349	49.6502	0.01358	50.5201	0.01238	38.8689	0.00763
		51.5433	0.0136	49.9201	0.01375	50.7901	0.01233	38.8419	0.00763
		51.7433	0.01372	50.1235	0.0139	50.9934	0.01244	38.8219	0.00763
		52.0133	0.0139	50.3901	0.01395	51.1934	0.01248	38.7948	0.00763
		52.2166	0.01403	50.5934	0.01409	51.4634	0.01265	38.7745	0.00763
		52.4866	0.01427	50.8634	0.01425	51.6667	0.01271	38.7478	0.00763
		52.6866	0.01438	51.0667	0.01438	51.9367	0.01289	38.7274	0.00758
		52.9566	0.01449	51.2667	0.01448	52.1367	0.01299	38.707	0.00758
		53.1599	0.01459	51.5367	0.01469	52.4066	0.01299	38.68	0.00758
		53.3632	0.01475	51.74	0.0148	52.6099	0.01305	38.66	0.00758
		53.6299	0.01494	52.0067	0.0149	52.8799	0.01322	38.6329	0.00755
		53.8332	0.0151	52.21	0.01503	53.0799	0.01328	38.6126	0.00755
		54.1032	0.01535	52.48	0.01523	53.3499	0.01346	38.5855	0.00755
		54.3032	0.01551	52.6833	0.01534	53.5532	0.01353	38.5642	0.00755
		54.5731	0.01561	52.9499	0.01552	53.7532	0.01362	38.5438	0.00751
		54.7764	0.01576	53.1532	0.01566	54.0232	0.01362	38.5168	0.00751
		55.0598	0.01593	53.4232	0.01576	54.2265	0.01369	38.4968	0.00751
		55.2597	0.01611	53.6265	0.01588	54.4965	0.01384	38.4697	0.00751
		55.5297	0.01631	53.8265	0.01598	54.6965	0.01392	38.4494	0.00747
		55.733	0.01649	54.0965	0.01617	54.9798	0.01392	38.4223	0.00747
		55.9364	0.01667	54.2998	0.01631	55.1831	0.01408	38.4023	0.00747
		56.203	0.01686	54.5665	0.01648	55.4531	0.01424	38.3753	0.00743
		56.4063	0.01701	54.7698	0.0166	55.6531	0.01433	38.3549	0.00743
		56.6763	0.01727	55.0531	0.01666	55.923	0.0145	38.3279	0.00743
		56.8763	0.01744	55.2564	0.01679	56.1264	0.01464	38.3078	0.00743
		57.1463	0.0176	55.5231	0.01706	56.3263	0.0147	38.2808	0.00743
		57.3496	0.01777	55.7264	0.01724	56.5963	0.0147	38.2604	0.00743
		57.6196	0.01799	55.9964	0.01731	56.7996	0.01475	38.2337	0.00738
		57.8196	0.01817	56.1997	0.01745	57.0696	0.01493	38.2134	0.00738
		58.0896	0.01849	56.3997	0.01757	57.2696	0.01501	38.193	0.00733
		58.2929	0.01862	56.6696	0.0178	57.5396	0.01521	38.166	0.00733
		58.4962	0.01883	56.873	0.01793	57.7429	0.01531	38.1459	0.00733
		58.7628	0.01896	57.1396	0.01815	58.0129	0.01531	38.1189	0.00733
		58.9661	0.01918	57.3429	0.01828	58.2129	0.01538	38.0986	0.00733
		59.2361	0.0194	57.6129	0.01838	58.4828	0.01555	38.0715	0.00729
		59.4361	0.0196	57.8162	0.0185	58.6862	0.01566	38.0515	0.00729
		59.7061	0.01987	58.0829	0.01871	58.8862	0.01575	38.0245	0.00734
		59.9094	0.02008	58.2862	0.01885	59.1561	0.01597	38.0041	0.00734
		60.1794	0.02024	58.5562	0.01907	59.3595	0.01603	37.9774	0.00728
		60.3794	0.02045	58.7595	0.01923	59.6294	0.01608	37.957	0.00728
		60.6494	0.0207	58.9595	0.01934	59.8294	0.01614	37.93	0.00724
		60.8527	0.02091	59.2295	0.01944	60.0327	0.01636	37.9096	0.00724
		61.1227	0.02123	59.4328	0.01957	60.0261	0.0164	37.8829	0.00724
		61.3227	0.02141	59.6994	0.01979	59.999	0.0164	37.8626	0.00724
		61.5926	0.02158	59.9027	0.01994	59.979	0.01634	37.8422	0.00724
		61.7959	0.02178	60.1727	0.02014	59.952	0.01629	37.8152	0.00718
		61.9959	0.022	60.376	0.02026	59.9316	0.01629	37.7951	0.00718
		62.2659	0.02231	60.6427	0.02037	59.9046	0.01623	37.7681	0.00718
		62.4692	0.02251	60.846	0.02047	59.8845	0.0162	37.7477	0.00718
		62.7392	0.02283	61.116	0.02068	59.8575	0.01614	37.721	0.00718
		62.9392	0.02304	61.316	0.02081	59.8371	0.01614	37.7007	0.00718
		63.2092	0.02321	61.586	0.02104	59.8171	0.01608	37.6736	0.00718
		63.4125	0.02344	61.7893	0.0212	59.7901	0.01608	37.6533	0.00718
		63.6825	0.02378	62.0593	0.02133	59.7697	0.01603	37.6266	0.00713
		63.8825	0.024	62.2593	0.02146	59.7427	0.01603	37.6062	0.00713
		64.1524	0.02435	62.4626	0.0216	59.7227	0.01598	37.5859	0.00713
		64.3558	0.02454	62.7325	0.02181	59.6956	0.01598	37.5592	0.00713
		64.6257	0.02475	62.9359	0.02198	59.6752	0.01593	37.5388	0.00708
		64.8257	0.02496	63.2025	0.0222	59.6482	0.01588	37.5117	0.00708
		65.029	0.0252	63.4058	0.02235	59.6282	0.01584	37.4914	0.00708
		65.299	0.02552	63.6758	0.02252	59.6011	0.01579	37.4647	0.00708
		65.499	0.02573	63.8758	0.02266	59.5808	0.01574	37.4443	0.00708
		65.769	0.0261	64.1458	0.02289	59.5538	0.01568	37.4173	0.00708
		65.9723	0.02634	64.3491	0.02302	59.5337	0.01568	37.3969	0.00704
		66.2423	0.02655	64.6191	0.0232	59.5134	0.01563	37.3702	0.00701
		66.4423	0.02681	64.8191	0.02333	59.4863	0.01559	37.3499	0.00701
		66.7123	0.02717	65.089	0.02346	59.4663	0.01554	37.3228	0.00701
		66.9156	0.02741	65.2924	0.02357	59.4393	0.01554	37.3028	0.00707
		67.1856	0.02781	65.4957	0.02372	59.4189	0.01545	37.2824	0.00702
		67.3855	0.02802	65.7623	0.02392	59.3919	0.01545	37.2554	0.00702
		67.6555	0.02823	65.9656	0.0241	59.3718	0.01542	37.2351	0.00697
		67.8588	0.02847	66.2356	0.02425	59.3448	0.01538	37.215	0.00697
		68.1288	0.02883	66.4356	0.02442	59.3244	0.01538	37.1867	0.00697
		68.3288	0.02905	66.7056	0.0246	59.2974	0.01532	37.1596	0.00697
		68.4655	0.02918	66.9089	0.02474	59.2774	0.01532	37.1392	0.00697
		68.8154	0.02943	67.1789	0.02498	59.2503	0.01527	37.1125	0.00697
		69.0154	0.02972	67.3789	0.02516	59.23	0.01527	37.0922	0.00697
		69.2854	0.03013	67.6488	0.02534	59.21	0.01523	37.0652	0.00697
		69.4887	0.0304	67.8522	0.0255	59.1816	0.01523	37.0451	0.00697
		69.7587	0.03076	68.1222	0.02569	59.1612	0.01523	37.0248	0.00697
		69.9587	0.031	68.3221	0.02583	59.1342	0.01518	36.9977	0.00697
		70.162	0.03125	68.4588	0.02593	59.1142	0.01513	36.9774	0.00697
		70.432	0.03147	68.8088	0.02616	59.0871	0.01509	36.9507	0.00694
		70.632	0.03171	69.0088	0.02634	59.0668	0.01509	36.9303	0.00694
		70.9019	0.03209	69.2787	0.0266	59.0397	0.01503	36.9033	0.00694
		71.1053	0.03232	69.4821	0.02673	59.0197	0.01503	36.8829	0.0069
		71.3752	0.03271	69.752	0.02696	58.9993	0.01497	36.8562	0.00695
		71.5752	0.03296	69.952	0.02711	58.9723	0.01497	36.8358	0.0069
		71.8452	0.03321	70.222	0.02734	58.9523	0.01493	36.8088	0.0069
		72.0485	0.03346	70.4253	0.02752	58.9252	0.01493	36.7888	0.0069
		72.3185	0.03377	70.6286	0.0277	58.9049	0.01493	36.7617	0.0069
		72.5185	0.034	70.8953	0.02789	58.8778	0.01488	36.7414	0.00686
		72.7885	0.03438	71.0986	0.02806	58.8578	0.01485	36.721	0.00686
		72.9918	0.0346	71.3686	0.02827	58.8308	0.01485	36.6943	0.00686
		73.2618	0.03483	71.5686	0.02844	58.8104	0.0148	36.6739	0.00686
		73.4618	0.03505	71.8385	0.02867	58.7834	0.01476	36.6469	0.00679
		73.6651	0.03528	72.0419	0.02882	58.7634	0.01476	36.6266	0.00682
		73.9351	0.03561	72.3119	0.029	58.7363	0.01472	36.5999	0.00682
		74.1351	0.03585	72.5118	0.02915	58.7159	0.01472	36.5795	0.00688
		74.405	0.03624	72.7818	0.02938	58.6893	0.01466	36.5525	0.00681
		74.6084	0.03648	72.9851	0.02957	58.6689	0.01466	36.5324	0.00681
		74.8783	0.03667	73.2551	0.02979	58.6485	0.01466	36.5054	0.00681
		75.0783	0.03689	73.4551	0.02994	58.6215	0.01466	36.485	0.00681
		75.3483	0.03719	73.7251	0.03018	58.6015	0.01462	36.458	0.00681
		75.5516	0.03737	73.9284	0.03033	58.5744	0.01462	36.438	0.00681
		75.8216	0.03766	74.1284	0.03053	58.5541	0.01455	36.4109	0.00681
		76.0216	0.03782	74.3984	0.03075	58.527	0.0145	36.3906	0.00678
		76.2916	0.03798	74.6017	0.0309	58.507	0.0145	36.3702	0.0067
		76.4949	0.0382	74.8717	0.03106	58.48	0.0145	36.3435	0.00674
		76.6949	0.03842	75.0717	0.03121	58.4596	0.0145	36.3231	0.00674
		76.9648	0.03872	75.3416	0.03146	58.4329	0.01442	36.2961	0.00674
		77.1682	0.0389	75.5449	0.03168	58.4125	0.01442	36.2761	0.00674
		77.4381	0.03922	75.8149	0.03195	58.3855	0.01437	36.249	0.00674
		77.6381	0.03939	76.0149	0.03214	58.3651	0.01437	36.2287	0.00674
		77.9081	0.03954	76.2849	0.03232	58.3451	0.01437	36.2016	0.00669
		78.1114	0.03972	76.4882	0.03247	58.3181	0.01437	36.1816	0.00669
		78.3814	0.03998	76.7582	0.0326	58.2977	0.0143	36.1546	0.00669
		78.5814	0.04013	76.9582	0.0327	58.2707	0.01426	36.1342	0.00673
		78.8514	0.04045	77.1615	0.0328	58.2507	0.01417	36.1072	0.00668
		79.0547	0.04061	77.4315	0.03299	58.2236	0.01417	36.0872	0.00668
		79.3213	0.04077	77.6315	0.03313	58.2033	0.01417	36.0668	0.00665
		79.5247	0.04095	77.9014	0.03331	58.1766	0.01417	36.0398	0.00665
		79.7946	0.04117	78.1048	0.03347	58.1562	0.01417	36.0197	0.00665
		79.998	0.04136	78.3747	0.03369	58.1292	0.01417	35.9927	0.00665
		80.1982	0.04152	78.5747	0.03384	58.1088	0.01413	35.9723	0.00665
		80.4686	0.0418	78.8447	0.03407	58.0821	0.01408	35.9453	0.00665
		80.6722	0.04192	79.048	0.03426	58.0617	0.01408	35.9253	0.00657
		80.9426	0.042	79.318	0.03441	58.0347	0.01408	35.8982	0.00664
		81.1428	0.04209	79.518	0.03462	58.0143	0.01408	35.8779	0.00664
		81.4132	0.04224	79.788	0.03486	57.9943	0.01403	35.8508	0.00664
		81.6168	0.04237	79.9913	0.03503	57.9673	0.01403	35.8442	0.00664
		81.8838	0.04271	80.058	0.03513	57.9469	0.01398	35.8091	0.00664
		82.0875	0.04288	80.038	0.03513	57.9202	0.01398	35.7821	0.00664
		82.1542	0.04288	80.0177	0.03504	57.8999	0.01391	35.7621	0.00664
		82.5748	0.04319	79.9906	0.03486	57.8728	0.01391	35.735	0.00664
		82.775	0.04341	79.9706	0.03472	57.8524	0.01387	35.7146	0.00664
		83.0454	0.04371	79.9436	0.03454	57.8391	0.01387	35.6876	0.00664
		83.249	0.04386	79.9232	0.03441	57.804	0.01381	35.6676	0.00664
		83.5194	0.04392	79.8962	0.03429	57.7837	0.01381	35.6405	0.0066
		83.7197	0.04404	79.8761	0.03421	57.7567	0.01377	35.6202	0.0066
		83.99	0.04419	79.8695	0.03421	57.7366	0.01377	35.6002	0.00654
		84.1937	0.04434	79.8274	0.03405	57.7096	0.01377	35.5731	0.00654
		84.4607	0.04462	79.8074	0.03396	57.6892	0.01371	35.5528	0.00654
		84.6643	0.04479	79.7803	0.03384	57.6622	0.01371	35.5257	0.00654
		84.8679	0.04496	79.76	0.03378	57.6422	0.01371	35.5057	0.00654
		85.1383	0.04513	79.7329	0.03367	57.6151	0.01367	35.4787	0.00645
		85.3385	0.04524	79.7129	0.03361	57.5948	0.01367	35.4583	0.00645
		85.6089	0.04547	79.6859	0.03353	57.5681	0.01367	35.4313	0.00645
		85.8125	0.04561	79.6655	0.03348	57.5477	0.01362	35.4112	0.00652
		86.0829	0.04594	79.6385	0.03341	57.5207	0.01362	35.3842	0.00647
		86.2832	0.04612	79.6184	0.03341	57.5003	0.01362	35.3638	0.00647
		86.5535	0.04633	79.5914	0.0333	57.4803	0.01362	35.3368	0.00647
		86.7571	0.0465	79.571	0.03325	57.4532	0.01358	35.3168	0.00647
		87.0242	0.04675	79.551	0.03317	57.4329	0.01358	35.2897	0.00647
		87.2278	0.04686	79.524	0.03309	57.4059	0.01354	35.2694	0.00647
		87.4981	0.04713	79.5036	0.03303	57.3858	0.01354	35.2493	0.00647
		87.7017	0.04725	79.4766	0.03295	57.3588	0.01347	35.2223	0.00647
		87.9688	0.04739	79.4565	0.03288	57.3384	0.01347	35.2019	0.00637
		88.1724	0.04752	79.4295	0.03279	57.3117	0.01347	35.1749	0.00643
		88.376	0.0476	79.4092	0.03268	57.2914	0.01344	35.1549	0.00643
		88.6463	0.04775	79.3821	0.03259	57.2643	0.01339	35.1279	0.00638
		88.8466	0.04783	79.3621	0.03251	57.244	0.01339	35.1075	0.00638
		89.117	0.04798	79.3351	0.03244	57.2239	0.01339	35.0805	0.00638
		89.3206	0.04798	79.3147	0.03237	57.1969	0.01335	35.0604	0.00638
		89.5876	0.04801	79.2877	0.03227	57.1765	0.01335	35.0334	0.00638
		89.7912	0.04806	79.2676	0.0322	57.1495	0.0133	35.013	0.00638
		90.0616	0.04822	79.2473	0.03212	57.1295	0.0133	34.986	0.00638
		90.2652	0.04831	79.2202	0.03202	57.1024	0.0133	34.966	0.00638
		90.5322	0.04853	79.2002	0.03198	57.0821	0.01319	34.9456	0.00638
		90.7359	0.04865	79.1732	0.03188	57.0554	0.01325	34.9186	0.00638
		91.0062	0.04883	79.1528	0.03185	57.035	0.01325	34.8985	0.00634
		91.2065	0.04897	79.1258	0.03178	57.008	0.01325	34.8715	0.00634
		91.4769	0.04914	79.1058	0.03174	56.9876	0.01325	34.8511	0.00634
		91.6805	0.04926	79.0787	0.03166	56.9609	0.01321	34.8241	0.00634
		91.8841	0.04937	79.0584	0.03161	56.9405	0.01321	34.8041	0.00634
		92.1511	0.04962	79.0313	0.03155	56.9135	0.01316	34.7771	0.00634
		92.3547	0.04975	79.0113	0.03149	56.8935	0.01316	34.7567	0.00629
		92.6251	0.04989	78.9843	0.03143	56.8731	0.01316	34.7296	0.00629
		92.8287	0.04999	78.9639	0.03136	56.8461	0.01316	34.7096	0.00629
		93.0957	0.05016	78.9372	0.03132	56.8257	0.01311	34.6826	0.00629
		93.2993	0.0503	78.9168	0.03127	56.799	0.01311	34.6622	0.00629
		93.5697	0.05059	78.8965	0.03127	56.7787	0.01306	34.6352	0.00629
		93.77	0.05079	78.8694	0.03115	56.7516	0.01306	34.6152	0.00629
		94.0403	0.05103	78.8494	0.03109	56.7313	0.01299	34.5948	0.00629
		94.2439	0.05127	78.8224	0.031	56.7046	0.01299	34.5678	0.00625
		94.4476	0.05146	78.802	0.03092	56.6842	0.01299	34.5477	0.00625
		94.7146	0.05173	78.775	0.03083	56.6572	0.01299	34.5207	0.00625
		94.9182	0.05188	78.7549	0.0308	56.6371	0.01288	34.5003	0.00625
		95.1886	0.05216	78.7279	0.03074	56.6101	0.01294	34.4733	0.00625
		95.3922	0.05235	78.7075	0.0307	56.5897	0.0129	34.4519	0.0063
		95.6592	0.0526	78.6808	0.03062	56.5694	0.01295	34.4316	0.00625
		95.8628	0.05279	78.6605	0.03058	56.5427	0.01285	34.4045	0.00625
		96.1465	0.0529	78.6334	0.03051	56.5223	0.01285	34.3845	0.00625
		96.3468	0.05297	78.6131	0.03047	56.4953	0.01285	34.3575	0.00621
		96.6172	0.05297	78.5931	0.03041	56.4749	0.01285	34.3371	0.00621
		96.8208	0.05307	78.566	0.03037	56.4469	0.01285	34.3101	0.00621
		97.0244	0.05322	78.5456	0.03033	56.4265	0.01281	34.2901	0.00621
		97.2914	0.05341	78.5186	0.03028	56.3995	0.01277	34.263	0.00617
		97.495	0.0536	78.4986	0.03023	56.3791	0.01277	34.2426	0.00617
		97.7654	0.05389	78.4702	0.03023	56.3591	0.01265	34.2156	0.00617
		97.969	0.05409	78.4499	0.03016	56.3321	0.01272	34.1956	0.00617
		98.236	0.05428	78.4232	0.03009	56.3117	0.01272	34.1686	0.00617
		98.4396	0.05439	78.4028	0.03009	56.285	0.01268	34.1482	0.00617
		98.71	0.05445	78.3824	0.03004	56.2646	0.01268	34.1212	0.00617
		98.9103	0.05445	78.3554	0.02998	56.2376	0.01268	34.1011	0.00613
		99.1806	0.05453	78.3354	0.02993	56.2172	0.01263	34.0808	0.00613
		99.3842	0.05464	78.3083	0.02987	56.1905	0.01263	34.0537	0.00613
		99.5879	0.05476	78.288	0.02982	56.1702	0.01258	34.0337	0.00607
		99.8549	0.05492	78.2609	0.02978	56.1431	0.01258	34.0067	0.00612
		100.058	0.05507	78.2409	0.02971	56.1228	0.01258	33.9863	0.00612
		100.052	0.05515	78.2139	0.02964	56.0961	0.01254	33.9593	0.00612
		100.031	0.05505	78.1935	0.02957	56.0757	0.01254	33.9392	0.00612
		100.005	0.05471	78.1668	0.02952	56.0553	0.01254	33.9122	0.00612
		99.9844	0.05436	78.1465	0.02952	56.0286	0.0125	33.8918	0.00612
		99.9574	0.05404	78.1194	0.02944	56.0083	0.01247	33.8648	0.00612
		99.9373	0.05383	78.099	0.02939	55.9813	0.01247	33.8448	0.00612
		99.9103	0.05351	78.079	0.02934	55.9609	0.01247	33.8177	0.00612
		99.8899	0.05333	78.052	0.02928	55.9342	0.01247	33.7974	0.00612
		99.8629	0.05314	78.0316	0.02928	55.9138	0.01236	33.7774	0.00612
		99.8429	0.05298	78.0046	0.02921	55.8868	0.01242	33.7503	0.00612
		99.8158	0.05275	77.9846	0.02921	55.8664	0.01242	33.73	0.00608
		99.7955	0.05262	77.9575	0.02913	55.8397	0.01242	33.7029	0.00608
		99.7751	0.05247	77.9372	0.02908	55.8194	0.01238	33.6829	0.00608
		99.7484	0.0523	77.9105	0.02905	55.7923	0.01238	33.6559	0.00608
		99.728	0.05214	77.8901	0.02901	55.7723	0.01234	33.6355	0.00604
		99.701	0.05196	77.8631	0.02897	55.7453	0.01234	33.6085	0.00604
		99.681	0.05182	77.8427	0.02893	55.7249	0.01234	33.5884	0.00604
		99.6539	0.05165	77.816	0.02889	55.7045	0.01234	33.5614	0.00604
		99.6336	0.05153	77.7956	0.02884	55.6778	0.01227	33.541	0.00604
		99.6065	0.0514	77.7686	0.0288	55.6575	0.01227	33.5143	0.00604
		99.5865	0.05128	77.7482	0.02875	55.6304	0.01227	33.494	0.00604
		99.5595	0.05118	77.7282	0.02875	55.6104	0.01222	33.4669	0.00604
		99.5391	0.05109	77.7012	0.02866	55.5834	0.01222	33.4466	0.00599
		99.5121	0.05098	77.6808	0.02861	55.563	0.01217	33.4265	0.00599
		99.4921	0.05087	77.6541	0.02853	55.536	0.01217	33.3995	0.00599
		99.4717	0.05081	77.6338	0.02848	55.5159	0.01217	33.3792	0.00599
		99.4447	0.05071	77.6067	0.02844	55.4889	0.01212	33.3521	0.00592
		99.4246	0.05064	77.5863	0.02839	55.4686	0.01204	33.3321	0.00592
		99.3976	0.05053	77.5597	0.02839	55.4415	0.01209	33.3051	0.00592
		99.3772	0.05044	77.5393	0.02832	55.4215	0.01209	33.2847	0.00592
		99.3502	0.05034	77.5123	0.02828	55.4011	0.01213	33.258	0.00592
		99.3302	0.05026	77.4919	0.02823	55.3741	0.01205	33.2376	0.00592
		99.3031	0.05018	77.4652	0.02823	55.3541	0.01205	33.2106	0.00592
		99.2828	0.0501	77.4448	0.02818	55.327	0.01205	33.1902	0.00592
		99.2557	0.05	77.4245	0.02818	55.3067	0.01205	33.1635	0.00592
		99.2357	0.04994	77.3978	0.0281	55.2796	0.01199	33.1432	0.00592
		99.2087	0.04987	77.3774	0.02807	55.2596	0.01199	33.1228	0.00592
		99.1883	0.0498	77.3504	0.02803	55.2326	0.01196	33.1028	0.00592
		99.1683	0.04975	77.33	0.02799	55.2122	0.01196	33.0744	0.00592
		99.1412	0.04964	77.3033	0.02799	55.1852	0.01196	33.0474	0.00592
		99.1276	0.04964	77.2829	0.02793	55.1651	0.01196	33.027	0.00592
		99.0925	0.04956	77.2559	0.02787	55.1381	0.01196	33.0003	0.00582
		99.0725	0.04949	77.2359	0.02787	55.1177	0.01191	32.9799	0.00582
		99.0455	0.04943	77.2088	0.02782	55.0977	0.01191	32.9529	0.00582
		99.0251	0.04937	77.1885	0.02777	55.0693	0.01191	32.9325	0.00582
		98.9981	0.0493	77.1615	0.02771	55.049	0.01182	32.9125	0.00582
		98.978	0.04926	77.1414	0.02766	55.0219	0.01182	32.8855	0.00582
		98.9577	0.04923	77.1277	0.02766	55.0019	0.01182	32.8651	0.00577
		98.9306	0.04916	77.0927	0.02759	54.9749	0.01178	32.8381	0.00581
		98.9106	0.04912	77.0723	0.02754	54.9545	0.01178	32.818	0.00581
		98.8836	0.04907	77.0456	0.02747	54.9275	0.01178	32.791	0.00581
		98.8632	0.04907	77.0252	0.02742	54.9075	0.01178	32.7707	0.00581
		98.8362	0.04899	76.9982	0.02738	54.8871	0.01178	32.7439	0.00581
		98.8161	0.04895	76.9779	0.02734	54.8601	0.01178	32.7236	0.00581
		98.7891	0.04889	76.9512	0.0273	54.84	0.01174	32.6966	0.00581
		98.7687	0.04882	76.9308	0.02725	54.813	0.01174	32.6762	0.00581
		98.7417	0.04877	76.9104	0.02721	54.7926	0.01174	32.6495	0.00577
		98.7217	0.04871	76.8837	0.02716	54.7656	0.0117	32.6291	0.0057
		98.6946	0.04862	76.8634	0.02716	54.7456	0.01163	32.6088	0.0057
		98.6743	0.04855	76.8363	0.02716	54.7185	0.0117	32.5821	0.0057
		98.6543	0.0485	76.816	0.02716	54.6982	0.0117	32.5617	0.0057
		98.6272	0.04841	76.7893	0.02709	54.6711	0.0117	32.5347	0.00574
		98.6069	0.04831	76.7689	0.02709	54.6511	0.01165	32.5143	0.00574
		98.5798	0.04825	76.7419	0.02704	54.6241	0.01165	32.4876	0.00574
		98.5598	0.04819	76.7219	0.027	54.6037	0.01161	32.4672	0.00574
		98.5328	0.04808	76.6948	0.02695	54.5767	0.01161	32.4402	0.00574
		98.5124	0.04804	76.6744	0.02691	54.5566	0.01155	32.4198	0.00574
		98.4854	0.04795	76.6474	0.02687	54.5363	0.01155	32.3931	0.00574
		98.4653	0.0479	76.6274	0.02681	54.5093	0.01155	32.3728	0.00574
		98.4383	0.04782	76.6004	0.02675	54.4892	0.01155	32.3458	0.00574
		98.4179	0.04777	76.58	0.0267	54.4622	0.01155	32.3257	0.00568
		98.3909	0.0477	76.5596	0.0267	54.4418	0.01151	32.2987	0.00568
		98.3709	0.04766	76.5329	0.02663	54.4148	0.01151	32.2783	0.00568
		98.3438	0.04755	76.5126	0.02663	54.3948	0.01147	32.258	0.00568
		98.3235	0.04749	76.4855	0.02655	54.3677	0.01147	32.2313	0.00565
		98.3034	0.04739	76.4655	0.02652	54.3474	0.01147	32.2109	0.00565
		98.2764	0.0473	76.4385	0.02645	54.3203	0.01147	32.1839	0.00565
		98.2561	0.04722	76.4181	0.02645	54.3003	0.01142	32.1635	0.00565
		98.229	0.04711	76.3911	0.02639	54.2733	0.01142	32.1368	0.00561
		98.209	0.04703	76.371	0.02639	54.2529	0.01142	32.1164	0.00561
		98.182	0.04693	76.344	0.02632	54.2329	0.01142	32.0894	0.00561
		98.1616	0.04679	76.3236	0.02632	54.2058	0.01142	32.0694	0.00565
		98.1346	0.04673	76.3033	0.02627	54.1855	0.01142	32.0423	0.00565
		98.1145	0.04666	76.2766	0.02627	54.1584	0.01135	32.022	0.00561
		98.0875	0.04654	76.2562	0.02624	54.1384	0.01135	32.0016	0.00561
		98.0671	0.04654	76.2292	0.02624	54.1114	0.01135	31.9749	0.00561
		98.0401	0.04646	76.2091	0.02619	54.091	0.01135	31.9546	0.00561
		98.0201	0.04638	76.1821	0.02619	54.064	0.01129	31.9275	0.00561
		97.9997	0.04631	76.1618	0.02611	54.044	0.01126	31.9072	0.00561
		97.9727	0.04623	76.1347	0.02611	54.0169	0.01126	31.8804	0.00561
		97.9526	0.04623	76.1147	0.02606	53.9965	0.01122	31.8601	0.00558
		97.9256	0.04617	76.0876	0.02601	53.9695	0.01122	31.8331	0.00558
		97.9052	0.04612	76.0673	0.02601	53.9495	0.01122	31.813	0.00558
		97.8782	0.04608	76.0403	0.02595	53.9224	0.01122	31.786	0.00558
		97.8582	0.04602	76.0202	0.02591	53.9021	0.01122	31.7656	0.00558
		97.8311	0.04596	75.9932	0.02585	53.8821	0.01122	31.7386	0.00558
		97.8108	0.04591	75.9728	0.0258	53.855	0.01118	31.7319	0.00558
		97.7837	0.04585	75.9458	0.0258	53.8347	0.01118	31.6969	0.00558
		97.7637	0.04581	75.9258	0.02576	53.8076	0.01114	31.6698	0.00552
		97.757	0.04576	75.9054	0.02572	53.7876	0.01114	31.6495	0.00552
		97.715	0.04565	75.8784	0.02565	53.7606	0.01114	31.6228	0.00552
		97.695	0.04557	75.8584	0.02565	53.7402	0.01114	31.6024	0.00552
		97.6679	0.04547	75.8313	0.02561	53.7268	0.0111	31.5754	0.00552
		97.6476	0.04542	75.8109	0.02561	53.6918	0.0111	31.5553	0.00547
		97.6205	0.04531	75.7839	0.02555	53.6715	0.0111	31.5283	0.00547
		97.6005	0.04524	75.7639	0.02551	53.6444	0.0111	31.508	0.00547
		97.5735	0.04516	75.7569	0.02551	53.6244	0.01106	31.4809	0.00547
		97.5531	0.04508	75.7151	0.02546	53.5973	0.01106	31.4609	0.00547
		97.5261	0.04499	75.6951	0.02542	53.577	0.01102	31.4405	0.00547
		97.506	0.04494	75.6681	0.02542	53.55	0.01102	31.4135	0.00543
		97.4857	0.0449	75.6477	0.02539	53.5299	0.01102	31.3931	0.00543
		97.4586	0.04482	75.6207	0.02539	53.5029	0.01102	31.3664	0.00543
		97.4386	0.04475	75.6007	0.02531	53.4825	0.01098	31.3461	0.00547
		97.4116	0.0447	75.5736	0.02531	53.4555	0.01098	31.319	0.00547
		97.3912	0.04466	75.5533	0.02525	53.4355	0.01092	31.299	0.00547
		97.3642	0.04459	75.5262	0.02521	53.4084	0.01092	31.272	0.00547
		97.3441	0.04459	75.5062	0.02517	53.3881	0.01092	31.2516	0.00547
		97.3171	0.04452	75.4792	0.02512	53.368	0.01092	31.2246	0.00547
		97.2968	0.04445	75.4588	0.02508	53.341	0.01092	31.2045	0.00542
		97.2697	0.04439	75.4318	0.02502	53.3206	0.01089	31.1775	0.00542
		97.2497	0.04435	75.4117	0.02498	53.2936	0.01089	31.1571	0.00542
		97.2227	0.04429	75.3914	0.02498	53.2736	0.01089	31.1301	0.00542
		97.2023	0.04424	75.3643	0.0249	53.2465	0.01089	31.1101	0.00538
		97.1756	0.04415	75.3443	0.02486	53.2262	0.01083	31.0897	0.00538
		97.1552	0.0441	75.3173	0.02482	53.1991	0.01083	31.0627	0.00538
		97.1349	0.04402	75.2969	0.02482	53.1791	0.01083	31.0426	0.00538
		97.1078	0.0439	75.2699	0.02478	53.1521	0.01083	31.0156	0.00538
		97.0878	0.04382	75.2499	0.02474	53.1317	0.01079	30.9952	0.00538
		97.0608	0.04373	75.2228	0.02474	53.1047	0.01079	30.9682	0.00538
		97.0404	0.0437	75.2024	0.02469	53.0847	0.01079	30.9482	0.00538
		97.0134	0.04358	75.1754	0.02469	53.0643	0.01079	30.9212	0.00538
		96.9933	0.04349	75.1554	0.02464	53.0373	0.01079	30.9008	0.00538
		96.9663	0.04345	75.1283	0.02464	53.0172	0.01075	30.8738	0.00538
		96.9459	0.04341	75.108	0.02459	52.9902	0.01072	30.8537	0.00538
		96.9192	0.04334	75.088	0.02459	52.9698	0.01072	30.8334	0.00534
		96.8989	0.04334	75.0609	0.02454	52.9428	0.01072	30.8063	0.00534
		96.8718	0.04329	75.0406	0.02454	52.9228	0.01072	30.7863	0.00534
		96.8515	0.0432	75.0135	0.02449	52.8957	0.01072	30.7593	0.00534
		96.8315	0.04316	74.9935	0.02443	52.8754	0.01068	30.7389	0.00534
		96.8044	0.04316	74.9665	0.02443	52.8483	0.01068	30.7119	0.00534
		96.7841	0.04311	74.9461	0.02443	52.8283	0.01063	30.6918	0.00528
		96.757	0.04302	74.9191	0.02434	52.8013	0.01063	30.6648	0.00528
		96.737	0.04299	74.8991	0.02434	52.7809	0.01063	30.6444	0.00528
		96.71	0.04299	74.872	0.02427	52.7609	0.01063	30.6174	0.00528
		96.6896	0.04291	74.8517	0.02427	52.7338	0.01057	30.5974	0.00528
		96.6629	0.04283	74.8246	0.02418	52.7135	0.01057	30.5703	0.00533
		96.6425	0.04277	74.8046	0.02414	52.6864	0.01057	30.55	0.00526
		96.6155	0.04273	74.7842	0.02414	52.6664	0.01057	30.5229	0.00526
		96.5951	0.04268	74.7572	0.02409	52.6394	0.01057	30.5029	0.00526
		96.5684	0.04259	74.7372	0.02405	52.619	0.01057	30.4826	0.00526
		96.5481	0.04251	74.7101	0.02398	52.592	0.01057	30.4555	0.00526
		96.521	0.04242	74.6898	0.02395	52.572	0.01057	30.4355	0.00526
		96.501	0.04237	74.6627	0.02391	52.5449	0.01052	30.4084	0.00526
		96.4806	0.04231	74.6427	0.02391	52.5246	0.01052	30.3881	0.00526
		96.4536	0.04227	74.6157	0.02385	52.4979	0.01052	30.3611	0.00519
		96.4333	0.04217	74.5953	0.02385	52.4775	0.01047	30.3397	0.00519
		96.4065	0.04207	74.5683	0.0238	52.4571	0.01047	30.3193	0.00519
		96.3862	0.04207	74.5482	0.02375	52.4301	0.01047	30.2923	0.00519
		96.3578	0.04207	74.5212	0.02375	52.4101	0.01041	30.2723	0.00519
		96.3375	0.04195	74.5008	0.02375	52.383	0.01041	30.2452	0.00519
		96.3174	0.0419	74.4738	0.02371	52.3627	0.01045	30.2249	0.00519
		96.2904	0.04182	74.4538	0.02371	52.3343	0.01045	30.1978	0.00519
		96.27	0.04179	74.4334	0.02365	52.3143	0.0104	30.1778	0.00519
		96.243	0.04179	74.4064	0.02361	52.2872	0.01037	30.1508	0.00519
		96.223	0.04169	74.3863	0.02357	52.2669	0.01032	30.1304	0.00519
		96.1959	0.04161	74.358	0.02353	52.2398	0.01032	30.1034	0.00519
		96.1756	0.04161	74.3376	0.02353	52.2198	0.01032	30.0833	0.00513
		96.1489	0.04157	74.3106	0.02346	52.1994	0.01032	30.0563	0.00513
		96.1285	0.04151	74.2906	0.02346	52.1724	0.01032	30.0359	0.00513
		96.1015	0.04144	74.2702	0.02336	52.1524	0.01032	30.0089	0.00517
		96.0811	0.04134	74.2432	0.02336	52.1253	0.01032	29.9889	0.00517
		96.0544	0.0413	74.2231	0.02336	52.105	0.01027	29.9685	0.00513
		96.034	0.04124	74.1961	0.02329	52.078	0.01027	29.9415	0.00513
		96.007	0.04119	74.1757	0.02329	52.0579	0.01027	29.9215	0.00513
		95.987	0.04112	74.1487	0.02324	52.0309	0.01027	29.8944	0.00513
		95.9666	0.04105	74.1287	0.02324	52.0105	0.01022	29.8741	0.00513
		95.9396	0.04092	74.1016	0.02317	51.9838	0.01022	29.847	0.00518
		95.9192	0.04092	74.0813	0.02317	51.9635	0.01022	29.827	0.00513
		95.8925	0.04085	74.0542	0.02317	51.9431	0.01022	29.8	0.00513
		95.8722	0.04085	74.0342	0.02317	51.9161	0.01022	29.7796	0.00513
		95.8451	0.04074	74.0072	0.0231	51.896	0.01022	29.7526	0.00509
		95.8247	0.04074	73.9868	0.0231	51.869	0.01022	29.7325	0.00509
		95.7981	0.04066	73.9598	0.02303	51.8486	0.01018	29.7055	0.00509
		95.7777	0.04061	73.9397	0.02303	51.8216	0.01014	29.6851	0.00509
		95.7507	0.04058	73.9194	0.02299	51.8016	0.01014	29.6651	0.00509
		95.7306	0.04058	73.8923	0.02299	51.7745	0.01014	29.6381	0.00505
		95.7103	0.04058	73.8723	0.02291	51.7542	0.01014	29.6177	0.00509
		95.6832	0.04047	73.8453	0.02291	51.7275	0.01014	29.5907	0.00509
		95.6629	0.04043	73.8249	0.0228	51.7071	0.01008	29.5707	0.00509
		95.6362	0.04037	73.7979	0.0228	51.6801	0.01008	29.5436	0.00509
		95.6158	0.04037	73.7779	0.0228	51.6597	0.01008	29.5233	0.00505
		95.5888	0.04029	73.7508	0.02272	51.633	0.01008	29.4962	0.00505
		95.5684	0.04025	73.7305	0.02272	51.6127	0.01004	29.4762	0.00505
		95.5417	0.04018	73.7038	0.02267	51.5923	0.01004	29.4491	0.00502
		95.5213	0.04014	73.6834	0.02263	51.5652	0.01004	29.4288	0.00502
		95.4943	0.04005	73.663	0.02263	51.5452	0.01004	29.4018	0.00507
		95.4743	0.04005	73.636	0.02256	51.5182	0.01004	29.3817	0.00502
		95.4472	0.03996	73.616	0.02256	51.4978	0.01004	29.3547	0.00502
		95.4269	0.03992	73.5889	0.02251	51.4711	0.01004	29.3343	0.00502
		95.3999	0.0398	73.5686	0.02251	51.4508	0.01004	29.3143	0.00498
		95.3798	0.03976	73.5415	0.02244	51.4237	0.00999	29.2873	0.00498
		95.3528	0.03965	73.5215	0.02241	51.4034	0.00999	29.2669	0.00498
		95.3324	0.03959	73.4945	0.02241	51.3767	0.00996	29.2399	0.00498
		95.3121	0.03949	73.4741	0.02237	51.3563	0.00996	29.2198	0.00498
		95.2853	0.03949	73.4474	0.02237	51.3293	0.00991	29.1928	0.00492
		95.265	0.03939	73.427	0.02234	51.3089	0.00991	29.1724	0.00492
		95.238	0.03933	73.4	0.02234	51.2889	0.00991	29.1454	0.00492
		95.2179	0.03933	73.3796	0.02224	51.2618	0.00991	29.1254	0.00499
		95.1909	0.03926	73.353	0.02224	51.2415	0.00982	29.0983	0.00494
		95.1705	0.03926	73.3326	0.02221	51.2148	0.00987	29.078	0.00494
		95.1435	0.03921	73.3122	0.02221	51.1944	0.00987	29.0513	0.00494
		95.1235	0.03921	73.2852	0.02214	51.1674	0.00983	29.0309	0.00494
		95.0964	0.03914	73.2652	0.02214	51.147	0.00983	29.0106	0.00491
		95.0761	0.03914	73.2381	0.02205	51.1203	0.00983	28.9905	0.00491
		95.0557	0.03909	73.2178	0.02205	51.1	0.0098	28.9622	0.00491
		95.029	0.03909	73.1911	0.02199	51.0729	0.00975	28.9351	0.00491
		95.0153	0.039	73.1707	0.02199	51.0529	0.00975	28.9148	0.00491
		94.9803	0.03894	73.1437	0.02194	51.0259	0.00975	28.8877	0.00491
		94.9603	0.03888	73.1233	0.02194	51.0055	0.00975	28.8677	0.00491
		94.9332	0.03878	73.0966	0.02188	50.9851	0.00975	28.8407	0.00491
		94.9129	0.03872	73.0762	0.02184	50.9571	0.00975	28.8203	0.00491
		94.8858	0.03865	73.0492	0.02184	50.9367	0.00981	28.8003	0.00486
		94.8658	0.03859	73.0289	0.02179	50.9097	0.00975	28.7732	0.00486
		94.8388	0.03852	73.0155	0.02179	50.8893	0.00975	28.7529	0.00486
		94.8184	0.03844	72.9805	0.02179	50.8626	0.00975	28.7258	0.00486
		94.798	0.03839	72.9601	0.02172	50.8423	0.00975	28.7058	0.00486
		94.7713	0.03827	72.9334	0.02172	50.8152	0.0097	28.6788	0.00492
		94.751	0.03827	72.913	0.02172	50.7949	0.00966	28.6584	0.00488
		94.7239	0.03822	72.886	0.02169	50.7749	0.00966	28.6314	0.00488
		94.7039	0.03822	72.8656	0.02169	50.7478	0.00966	28.6114	0.00488
		94.6769	0.03814	72.8389	0.02161	50.7275	0.00966	28.5843	0.00484
		94.6565	0.03814	72.8186	0.02158	50.7007	0.00966	28.5639	0.00484
		94.6295	0.03806	72.7915	0.02158	50.6804	0.00966	28.5373	0.00484
		94.6094	0.03806	72.7712	0.02154	50.6534	0.00962	28.5169	0.00484
		94.5824	0.03799	72.7511	0.02154	50.633	0.00962	28.4965	0.0048
		94.562	0.03799	72.7241	0.02147	50.6063	0.00958	28.4695	0.0048
		94.5417	0.03792	72.7037	0.02142	50.5859	0.00958	28.4495	0.0048
		94.515	0.03788	72.677	0.02137	50.5589	0.00958	28.4224	0.0048
		94.4946	0.03785	72.6567	0.02129	50.5389	0.00958	28.4021	0.00485
		94.4676	0.0378	72.6296	0.02129	50.5118	0.00953	28.375	0.0048
		94.4476	0.0378	72.6093	0.02129	50.4915	0.00953	28.355	0.0048
		94.4205	0.03773	72.5826	0.02126	50.4644	0.00953	28.328	0.00477
		94.4002	0.03769	72.5622	0.02126	50.4444	0.0095	28.3076	0.00477
		94.3731	0.03762	72.5352	0.0212	50.424	0.0095	28.2809	0.00477
		94.3531	0.03756	72.5148	0.02116	50.397	0.0095	28.2605	0.00477
		94.3261	0.03746	72.4948	0.02116	50.3766	0.0095	28.2335	0.00481
		94.3057	0.03746	72.4677	0.0211	50.3499	0.00944	28.2131	0.00477
		94.2787	0.03735	72.4474	0.0211	50.3296	0.00944	28.1864	0.00477
		94.2586	0.03731	72.4207	0.02107	50.3025	0.00944	28.1661	0.00477
		94.2316	0.03723	72.4003	0.02107	50.2825	0.00948	28.1457	0.00477
		94.2112	0.03723	72.3733	0.02101	50.2555	0.00945	28.119	0.0047
		94.1912	0.03713	72.3529	0.02101	50.2351	0.00945	28.0987	0.0047
		94.1642	0.03707	72.3262	0.02097	50.2081	0.00945	28.0716	0.0047
		94.1438	0.03699	72.3059	0.02097	50.1881	0.00945	28.0513	0.0047
		94.1168	0.03699	72.2788	0.02093	50.161	0.00939	28.0246	0.0047
		94.0968	0.03693	72.2588	0.02093	50.1407	0.00939	28.0042	0.0047
		94.0697	0.03693	72.2318	0.02086	50.1203	0.00939	27.9772	0.0047
		94.0494	0.03687	72.2114	0.02081	50.0936	0.00939	27.9568	0.0047
		94.0223	0.03681	72.1844	0.02081	50.0732	0.00924	27.9301	0.0047
		94.0023	0.03681	72.1643	0.02077	50.0462	0.00932	27.9097	0.0047
		93.9753	0.03681	72.144	0.02077	50.0262	0.00932	27.8827	0.0047
		93.9549	0.03675	72.1169	0.02068	49.9991	0.00928	27.8627	0.0047
		93.9279	0.03669	72.0966	0.02068	49.9788	0.00928	27.8423	0.00466
		93.9078	0.03665	72.0699	0.0206	49.9517	0.00928	27.8153	0.00466
		93.8875	0.03665	72.0495	0.0206	49.9317	0.00923	27.7949	0.00466
		93.8604	0.03657	72.0225	0.02055	49.9047	0.00923	27.7682	0.0047
		93.8404	0.03652	72.0024	0.02055	49.8843	0.00923	27.7478	0.00459
		93.8134	0.03645	71.9754	0.0205	49.8573	0.00923	27.7208	0.00467
		93.793	0.03638	71.9551	0.0205	49.8372	0.00923	27.7005	0.00467
		93.766	0.03633	71.928	0.02046	49.8102	0.00923	27.6737	0.00464
		93.7459	0.03625	71.908	0.02046	49.7899	0.0092	27.6534	0.00467
		93.7189	0.03619	71.8809	0.02041	49.7698	0.0092	27.6263	0.00467
		93.6985	0.03614	71.8606	0.02041	49.7428	0.0092	27.6197	0.00462
		93.6715	0.03614	71.8402	0.02041	49.7224	0.0092	27.5846	0.00462
		93.6515	0.03603	71.8135	0.02036	49.6954	0.0092	27.5576	0.00462
		93.6448	0.03603	71.7932	0.02036	49.6754	0.0092	27.5372	0.00462
		93.6028	0.03598	71.7661	0.0203	49.6483	0.0092	27.5105	0.00462
		93.5827	0.03598	71.7461	0.0203	49.628	0.00907	27.4902	0.00462
		93.5557	0.0359	71.7191	0.0203	49.6146	0.00916	27.4631	0.00462
		93.5353	0.0359	71.6987	0.0203	49.5796	0.00916	27.4428	0.00459
		93.5083	0.03583	71.6717	0.02023	49.5592	0.0091	27.4161	0.00459
		93.4882	0.0358	71.6516	0.0202	49.5322	0.0091	27.3957	0.00459
		93.4612	0.03574	71.6446	0.0202	49.5121	0.00906	27.3687	0.00459
		93.4409	0.03574	71.6029	0.02016	49.4851	0.00906	27.3486	0.00462
		93.4138	0.03569	71.5825	0.02016	49.4647	0.00906	27.3283	0.00462
		93.3938	0.03569	71.5559	0.0201	49.4377	0.009	27.3012	0.00457
		93.3734	0.03562	71.5355	0.02006	49.4177	0.009	27.2809	0.00457
		93.3464	0.03562	71.5084	0.02006	49.3906	0.009	27.2542	0.00457
		93.3264	0.03557	71.4884	0.01998	49.3703	0.009	27.2338	0.00463
		93.2993	0.03552	71.4614	0.01998	49.3432	0.009	27.2068	0.00459
		93.279	0.03548	71.441	0.01998	49.3232	0.009	27.1864	0.00459
		93.2519	0.03542	71.414	0.01992	49.2962	0.009	27.1597	0.00459
		93.2319	0.03534	71.394	0.01992	49.2758	0.009	27.1394	0.00459
		93.2049	0.03527	71.3669	0.01985	49.2558	0.009	27.1123	0.00459
		93.1845	0.03522	71.3466	0.01981	49.2287	0.009	27.0923	0.00459
		93.1575	0.03515	71.3262	0.01981	49.2084	0.00896	27.0652	0.00452
		93.1374	0.03511	71.2995	0.01977	49.1814	0.00896	27.0449	0.00452
		93.1104	0.03503	71.2791	0.01977	49.1613	0.00896	27.0179	0.00458
		93.0901	0.03498	71.2521	0.01973	49.1343	0.00896	26.9978	0.00458
		93.063	0.03494	71.2321	0.0197	49.1139	0.00896	26.9775	0.00458
		93.043	0.03489	71.205	0.0197	49.0869	0.00896	26.9504	0.00458
		93.0226	0.03485	71.1847	0.01963	49.0669	0.00896	26.9301	0.00458
		92.9956	0.03485	71.1576	0.01963	49.0398	0.00896	26.9034	0.00454
		92.9756	0.03479	71.1376	0.01959	49.0195	0.00896	26.883	0.00454
		92.9485	0.03475	71.1106	0.01959	48.9994	0.0089	26.856	0.00454
		92.9282	0.03469	71.0902	0.01954	48.9724	0.0089	26.8359	0.00454
		92.9011	0.03469	71.0632	0.01949	48.952	0.00886	26.8089	0.00454
		92.8811	0.03461	71.0431	0.01945	48.925	0.00886	26.7885	0.0045
		92.8541	0.03458	71.0161	0.01945	48.905	0.00879	26.7615	0.0045
		92.8337	0.03458	70.9958	0.01945	48.8779	0.00888	26.7415	0.00453
		92.8067	0.03453	70.9757	0.01945	48.8576	0.00888	26.7211	0.00453
		92.7866	0.03446	70.9487	0.0194	48.8306	0.00888	26.6941	0.00453
		92.7596	0.03439	70.9283	0.01936	48.8105	0.00883	26.6737	0.00448
		92.7392	0.03434	70.9013	0.01931	48.7835	0.00883	26.647	0.00448
		92.7192	0.03434	70.8813	0.01928	48.7631	0.00883	26.6267	0.00448
		92.6922	0.03425	70.8542	0.01928	48.7361	0.00883	26.5996	0.00448
		92.6718	0.03421	70.8339	0.01924	48.7161	0.00883	26.5796	0.00442
		92.6448	0.03413	70.8068	0.01924	48.689	0.00883	26.5526	0.00446
		92.6248	0.03408	70.7868	0.01924	48.6687	0.00883	26.5322	0.00446
		92.5977	0.03402	70.7598	0.01919	48.6416	0.00883	26.5052	0.00446
		92.5773	0.03398	70.7394	0.01919	48.6216	0.00879	26.4851	0.00446
		92.5503	0.03394	70.7124	0.01919	48.6012	0.00879	26.4581	0.00446
		92.5303	0.03394	70.6923	0.01912	48.5742	0.00875	26.4377	0.00446
		92.5032	0.03383	70.672	0.01912	48.5542	0.00875	26.4107	0.00446
		92.4829	0.0338	70.6449	0.01908	48.5271	0.00875	26.3907	0.00446
		92.4562	0.0338	70.6249	0.01908	48.5068	0.00875	26.3703	0.00446
		92.4358	0.0338	70.5979	0.01904	48.4797	0.00871	26.3433	0.00439
		92.4088	0.03373	70.5775	0.01904	48.4597	0.00862	26.3233	0.00439
		92.3884	0.03373	70.5505	0.01904	48.4327	0.00867	26.2962	0.00439
		92.3684	0.03369	70.5305	0.01904	48.4123	0.00867	26.2758	0.00439
		92.3414	0.03365	70.5034	0.019	48.3853	0.00863	26.2488	0.00439
		92.321	0.0336	70.4831	0.019	48.3653	0.00863	26.2275	0.00439
		92.294	0.0336	70.456	0.0189	48.3449	0.00863	26.2004	0.00439
		92.2739	0.0336	70.436	0.0189	48.3178	0.00863	26.1801	0.00439
		92.2456	0.03355	70.409	0.01881	48.2978	0.00863	26.1597	0.00439
		92.2252	0.0335	70.3886	0.01881	48.2708	0.00863	26.133	0.00439
		92.2052	0.0335	70.3616	0.01881	48.2504	0.00863	26.1126	0.00439
		92.1782	0.0334	70.3415	0.01876	48.2221	0.00863	26.0856	0.00439
		92.1578	0.0334	70.3212	0.01867	48.202	0.00863	26.0652	0.00433
		92.1307	0.0333	70.2941	0.01867	48.175	0.00859	26.0385	0.00433
		92.1107	0.0333	70.2741	0.01867	48.1546	0.00859	26.0182	0.00433
		92.0837	0.03321	70.2457	0.01867	48.1276	0.00859	25.9911	0.00433
		92.0633	0.03315	70.2254	0.01861	48.1076	0.00859	25.9711	0.00433
		92.0363	0.03307	70.1983	0.01861	48.0872	0.00856	25.9441	0.00433
		92.0163	0.03301	70.1783	0.01861	48.0602	0.00856	25.9237	0.00433
		91.9892	0.03301	70.1579	0.01861	48.0401	0.00856	25.8967	0.00427
		91.9689	0.03293	70.1309	0.01855	48.0131	0.00851	25.8766	0.00432
		91.9421	0.03289	70.1109	0.01855	47.9927	0.00851	25.8563	0.00432
		91.9218	0.03285	70.0838	0.0185	47.9657	0.00851	25.8292	0.00432
		91.8948	0.03285	70.0635	0.0185	47.9457	0.00851	25.8089	0.00432
		91.8744	0.03279	70.0365	0.01845	47.9186	0.00851	25.7822	0.00432
		91.8544	0.03279	70.0164	0.01845	47.8983	0.00851	25.7618	0.00432
		91.8273	0.03274	69.9894	0.0184	47.8713	0.00846	25.7348	0.00432
		91.807	0.03274	69.969	0.0184	47.8512	0.00846	25.7148	0.00429
		91.7799	0.03269	69.942	0.01836	47.8309	0.00842	25.6877	0.00429
		91.7599	0.03265	69.922	0.01836	47.8038	0.00842	25.6674	0.00429
		91.7329	0.03261	69.8949	0.0183	47.7838	0.00838	25.6403	0.00429
		91.7125	0.03261	69.8746	0.01826	47.7568	0.00838	25.6203	0.00422
		91.6858	0.03253	69.8475	0.01826	47.7364	0.00832	25.5933	0.00427
		91.6655	0.03253	69.8275	0.01822	47.7094	0.00837	25.5729	0.00427
		91.6384	0.03246	69.8071	0.01822	47.6893	0.00837	25.5529	0.00427
		91.618	0.0324	69.7801	0.01818	47.6623	0.00837	25.5258	0.00427
		91.5914	0.03233	69.7601	0.01818	47.6419	0.00837	25.5055	0.00427
		91.571	0.03228	69.733	0.01813	47.6149	0.00837	25.4784	0.00427
		91.5506	0.03228	69.7127	0.01813	47.5949	0.00837	25.4584	0.00421
		91.5236	0.03217	69.6856	0.01806	47.5678	0.00832	25.4314	0.00421
		91.5036	0.03213	69.6656	0.01806	47.5475	0.00832	25.411	0.00421
		91.4765	0.03207	69.6386	0.01806	47.5204	0.00832	25.384	0.00421
		91.4562	0.03202	69.6182	0.01801	47.5004	0.00828	25.3639	0.00421
		91.4295	0.03195	69.5912	0.01801	47.48	0.00828	25.3369	0.00421
		91.4091	0.0319	69.5711	0.01795	47.453	0.00828	25.3165	0.00421
		91.3821	0.0319	69.5441	0.01795	47.433	0.00828	25.2895	0.00421
		91.3617	0.03186	69.5238	0.01795	47.4059	0.00828	25.2695	0.00421
		91.335	0.03179	69.5037	0.01795	47.3856	0.00824	25.2425	0.00421
		91.3146	0.03179	69.4767	0.0179	47.3586	0.00824	25.2221	0.00421
		91.2876	0.03173	69.4563	0.0179	47.3385	0.00824	25.2021	0.00421
		91.2676	0.03173	69.4293	0.01782	47.3115	0.00824	25.175	0.00421
		91.2405	0.03168	69.4093	0.01782	47.2911	0.00817	25.1547	0.00421
		91.2202	0.03168	69.3822	0.01782	47.2641	0.00817	25.1276	0.00417
		91.1998	0.03168	69.3619	0.01782	47.2441	0.00817	25.1076	0.00417
		91.1731	0.03162	69.3348	0.01776	47.217	0.00817	25.0806	0.00417
		91.1528	0.03157	69.3148	0.01772	47.1967	0.00817	25.0602	0.00417
		91.1257	0.03157	69.2878	0.01772	47.1766	0.00817	25.0332	0.00417
		91.1054	0.03157	69.2674	0.01767	47.1496	0.00817	25.0131	0.00417
		91.0786	0.03149	69.2407	0.01763	47.1292	0.00817	24.9861	0.00417
		91.0583	0.03149	69.2203	0.01763	47.1022	0.00814	24.9657	0.00417
		91.0313	0.03144	69.1933	0.01759	47.0822	0.00814	24.9387	0.00412
		91.0112	0.03137	69.1729	0.01759	47.0551	0.00814	24.9187	0.00412
		90.9842	0.03128	69.1529	0.01749	47.0348	0.00814	24.8983	0.00408
		90.9638	0.03123	69.1259	0.01749	47.0077	0.00814	24.8779	0.00408
		90.9435	0.03123	69.1055	0.01749	46.9877	0.0081	24.8499	0.00408
		90.9168	0.03114	69.0785	0.01749	46.9607	0.0081	24.8229	0.00415
		90.9031	0.03114	69.0584	0.01749	46.9403	0.0081	24.8025	0.00415
		90.868	0.03105	69.0314	0.01745	46.9136	0.0081	24.7755	0.00415
		90.8477	0.03105	69.0111	0.01745	46.8933	0.0081	24.7555	0.00415
		90.821	0.03095	68.9844	0.01738	46.8729	0.0081	24.7284	0.00415
		90.8006	0.0309	68.964	0.01738	46.8445	0.0081	24.7081	0.00415
		90.7736	0.03087	68.937	0.01738	46.8245	0.00806	24.688	0.00415
		90.7536	0.03087	68.9166	0.01738	46.7974	0.00806	24.661	0.00409
		90.7265	0.03081	68.9032	0.01735	46.7771	0.00806	24.6406	0.00409
		90.7061	0.03076	68.8682	0.01735	46.7501	0.00806	24.6136	0.00409
		90.6858	0.03076	68.8478	0.01735	46.73	0.00806	24.5936	0.00409
		90.6591	0.03072	68.8208	0.01727	46.703	0.00801	24.5665	0.00409
		90.6387	0.03072	68.8008	0.01727	46.6826	0.00801	24.5462	0.00409
		90.6117	0.03067	68.7737	0.01721	46.6626	0.00801	24.5191	0.00409
		90.5913	0.03067	68.7534	0.01721	46.6356	0.00801	24.4991	0.00409
		90.5646	0.0306	68.7267	0.01715	46.6152	0.00801	24.4721	0.00409
		90.5443	0.0306	68.7063	0.01712	46.5882	0.00801	24.4517	0.00404
		90.5172	0.03049	68.686	0.01712	46.5682	0.00795	24.4247	0.00404
		90.4972	0.03049	68.6589	0.01712	46.5411	0.00795	24.4046	0.00401
		90.4702	0.03039	68.6389	0.01712	46.5207	0.00795	24.3843	0.00401
		90.4498	0.03039	68.6119	0.01703	46.4937	0.00795	24.3573	0.00401
		90.4294	0.03026	68.5915	0.01703	46.4737	0.00795	24.3372	0.00406
		90.4027	0.03026	68.5644	0.01698	46.4466	0.00795	24.3102	0.00406
		90.3824	0.03021	68.5444	0.01698	46.4263	0.00795	24.2898	0.00406
		90.3553	0.03014	68.5174	0.01694	46.3996	0.00795	24.2628	0.00406
		90.335	0.03014	68.497	0.01694	46.3792	0.00795	24.2428	0.00406
		90.3083	0.03009	68.4703	0.01694	46.3522	0.00795	24.2157	0.004
		90.2879	0.03004	68.45	0.01688	46.3318	0.00791	24.1954	0.004
		90.2609	0.03	68.4229	0.01688	46.3118	0.00791	24.1683	0.004
		90.2408	0.02996	68.4026	0.01688	46.2848	0.00791	24.1483	0.004
		90.2138	0.02996	68.3825	0.01688	46.2644	0.00791	24.1213	0.004
		90.1934	0.02996	68.3555	0.01683	46.2374	0.00786	24.1009	0.004
		90.1664	0.02991	68.3351	0.01683	46.2173	0.00786	24.0739	0.004
		90.1464	0.02991	68.3081	0.01683	46.1903	0.00786	24.0538	0.004
		90.1193	0.02985	68.2881	0.01679	46.1699	0.00786	24.0335	0.004
		90.099	0.02982	68.261	0.01673	46.1432	0.00786	24.0064	0.004
		90.0786	0.02978	68.2407	0.01673	46.1229	0.00786	23.9864	0.004
		90.0519	0.02978	68.214	0.01668	46.0958	0.00786	23.9594	0.00396
		90.0316	0.02974	68.1936	0.01668	46.0755	0.00781	23.939	0.00396
		90.0045	0.0297	68.1666	0.01664	46.0488	0.00781	23.912	0.00396
		89.9845	0.02963	68.1462	0.01664	46.0284	0.00781	23.892	0.00396
		89.9575	0.02963	68.1195	0.0166	46.008	0.00781	23.8649	0.00396
		89.9371	0.02958	68.0991	0.0166	45.9813	0.00781	23.8446	0.00396
		89.9101	0.0295	68.0721	0.01653	45.961	0.00781	23.8175	0.00392
		89.8901	0.02947	68.0518	0.01653	45.934	0.00777	23.7975	0.00392
		89.863	0.02942	68.0317	0.0165	45.9136	0.00777	23.7705	0.00392
		89.8426	0.02935	68.0047	0.0165	45.8869	0.00777	23.7501	0.00392
		89.8156	0.02929	67.9843	0.01641	45.8665	0.00777	23.7301	0.00392
		89.7956	0.02924	67.9576	0.01641	45.8395	0.00773	23.703	0.00392
		89.7752	0.02924	67.9373	0.01641	45.8191	0.00773	23.6827	0.00386
		89.7482	0.02916	67.9102	0.01641	45.7924	0.00773	23.6556	0.0039
		89.7282	0.02912	67.8899	0.01641	45.7721	0.00773	23.6356	0.0039
		89.7011	0.02906	67.8632	0.01636	45.745	0.00773	23.6086	0.0039
		89.6808	0.02906	67.8428	0.01636	45.725	0.00773	23.5882	0.0039
		89.6537	0.02899	67.8158	0.01631	45.698	0.00773	23.5612	0.00396
		89.6337	0.02899	67.7954	0.01631	45.6776	0.00767	23.5411	0.00392
		89.6067	0.02896	67.7687	0.01631	45.6572	0.00767	23.5141	0.00392
		89.5863	0.02896	67.7483	0.01631	45.6305	0.00767	23.5074	0.00392
		89.5593	0.02892	67.728	0.01623	45.6102	0.00767	23.4724	0.00392
		89.5392	0.02892	67.7013	0.01623	45.5832	0.00767	23.4453	0.00392
		89.5322	0.02892	67.6809	0.01618	45.5628	0.00764	23.425	0.00392
		89.4905	0.02886	67.6539	0.01618	45.5361	0.00764	23.398	0.00392
		89.4705	0.02882	67.6335	0.01611	45.5157	0.00764	23.3779	0.00386
		89.4434	0.02876	67.6068	0.01611	45.5024	0.00764	23.3509	0.00386
		89.4231	0.02873	67.5865	0.01611	45.4673	0.00764	23.3305	0.00386
		89.396	0.02867	67.5594	0.01611	45.447	0.00759	23.3035	0.00386
		89.376	0.0286	67.5394	0.01599	45.4199	0.00759	23.2835	0.00386
		89.349	0.0286	67.511	0.01604	45.3996	0.00759	23.2564	0.00386
		89.3286	0.02856	67.4907	0.01604	45.3729	0.00759	23.2361	0.00382
		89.3016	0.02847	67.4703	0.01601	45.3525	0.00759	23.216	0.00382
		89.2815	0.02847	67.4436	0.01601	45.3255	0.00759	23.189	0.00382
		89.2612	0.02838	67.4232	0.01595	45.3051	0.00759	23.1686	0.00382
		89.2341	0.02838	67.3962	0.01595	45.2784	0.00754	23.1416	0.00382
		89.2141	0.02838	67.3758	0.01591	45.258	0.0075	23.1216	0.00382
		89.1871	0.02829	67.3491	0.01591	45.231	0.0075	23.0945	0.00382
		89.1667	0.02829	67.3288	0.01591	45.211	0.0075	23.0742	0.00382
		89.1397	0.02824	67.3017	0.01585	45.1839	0.0075	23.0471	0.00382
		89.1197	0.02819	67.2814	0.01585	45.1636	0.0075	23.0271	0.00382
		89.0926	0.02819	67.2547	0.01582	45.1432	0.0075	23.0001	0.00382
		89.0723	0.02814	67.2343	0.01582	45.1165	0.0075	22.9797	0.00382
		89.0452	0.02814	67.214	0.01578	45.0962	0.0075	22.953	0.00382
		89.0252	0.0281	67.1873	0.01578	45.0691	0.0075	22.9326	0.00382
		88.9982	0.0281	67.1669	0.01574	45.0487	0.0075	22.9056	0.00372
		88.9778	0.0281	67.1398	0.01574	45.0221	0.0075	22.8852	0.00377
		88.9508	0.02805	67.1195	0.0157	45.0017	0.00747	22.8652	0.00377
		88.9307	0.02802	67.0928	0.0157	44.9746	0.00747	22.8382	0.00385
		88.9104	0.02802	67.0724	0.01565	44.9546	0.00747	22.8178	0.00378
		88.8833	0.02798	67.0454	0.01565	44.9276	0.00747	22.7908	0.00378
		88.8633	0.02798	67.0254	0.01561	44.9072	0.00747	22.7708	0.00374
		88.8363	0.02788	66.9983	0.01561	44.8802	0.00747	22.7437	0.00374
		88.8159	0.02784	66.978	0.01555	44.8602	0.00747	22.7234	0.00374
		88.7889	0.02781	66.9509	0.01555	44.8398	0.00747	22.6967	0.00374
		88.7689	0.02776	66.9309	0.01551	44.8128	0.00742	22.6763	0.00374
		88.7418	0.02769	66.9039	0.01551	44.7924	0.00742	22.6493	0.00374
		88.7215	0.02769	66.8835	0.01551	44.7657	0.00742	22.6289	0.0037
		88.6944	0.02764	66.8632	0.01547	44.7453	0.00742	22.6089	0.0037
		88.6744	0.02756	66.8364	0.01547	44.7183	0.00742	22.5818	0.0037
		88.6474	0.02756	66.8161	0.0154	44.6983	0.00738	22.5615	0.00374
		88.627	0.02749	66.7891	0.0154	44.6712	0.00738	22.5348	0.0037
		88.607	0.02749	66.769	0.0154	44.6509	0.00738	22.5144	0.0037
		88.5799	0.02739	66.742	0.0154	44.6238	0.00738	22.4874	0.0037
		88.5596	0.02739	66.7216	0.0154	44.6038	0.00738	22.467	0.0037
		88.5325	0.02739	66.6946	0.01536	44.5768	0.00734	22.4403	0.0037
		88.5125	0.02739	66.6746	0.01536	44.5564	0.00734	22.42	0.0037
		88.4855	0.02731	66.6475	0.01532	44.5364	0.00734	22.3929	0.00376
		88.4651	0.02731	66.6272	0.01532	44.5093	0.00728	22.3726	0.00371
		88.4381	0.02728	66.6001	0.01528	44.489	0.00728	22.3458	0.00371
		88.418	0.02728	66.5801	0.01524	44.462	0.00728	22.3255	0.00371
		88.391	0.02722	66.5597	0.01524	44.4419	0.00728	22.2984	0.00371
		88.3706	0.02722	66.5327	0.01519	44.4149	0.00728	22.2784	0.00366
		88.3436	0.02715	66.5127	0.01519	44.3945	0.00728	22.2514	0.00366
		88.3236	0.02715	66.4856	0.01515	44.3675	0.00728	22.231	0.00366
		88.2965	0.02707	66.4653	0.01515	44.3475	0.00728	22.2107	0.00366
		88.2762	0.02707	66.4382	0.01511	44.3204	0.00728	22.184	0.00361
		88.2562	0.02699	66.4182	0.01511	44.3001	0.00728	22.1636	0.00364
		88.2291	0.02693	66.3912	0.01507	44.273	0.00728	22.1366	0.00368
		88.2088	0.02689	66.3708	0.01502	44.253	0.00728	22.1149	0.00368
		88.1817	0.02683	66.3438	0.01502	44.2326	0.00721	22.0882	0.00364
		88.1617	0.02678	66.3238	0.01502	44.2056	0.00725	22.0678	0.00364
		88.1333	0.02672	66.2967	0.01502	44.1856	0.00725	22.0475	0.00364
		88.113	0.02672	66.2763	0.01502	44.1585	0.00725	22.0207	0.00364
		88.0929	0.02672	66.2493	0.01502	44.1382	0.00722	22.0004	0.00368
		88.0659	0.02669	66.2293	0.01502	44.1098	0.00722	21.9733	0.00368
		88.0455	0.02669	66.2089	0.01502	44.0898	0.00722	21.953	0.00368
		88.0185	0.02659	66.1819	0.01497	44.0628	0.00718	21.9263	0.00368
		87.9985	0.02659	66.1619	0.01497	44.0424	0.00718	21.9059	0.0036
		87.9714	0.02659	66.1335	0.01497	44.022	0.00714	21.8789	0.0036
		87.9511	0.02659	66.1131	0.01492	43.9953	0.00714	21.8585	0.0036
		87.924	0.02648	66.0861	0.01487	43.975	0.00714	21.8318	0.0036
		87.904	0.02648	66.0661	0.01487	43.9479	0.00714	21.8115	0.0036
		87.877	0.02644	66.0457	0.01481	43.9279	0.00714	21.7844	0.00368
		87.8566	0.02644	66.0187	0.01481	43.9009	0.00714	21.7644	0.00361
		87.8296	0.0264	65.9986	0.01477	43.8805	0.00714	21.744	0.00356
		87.8096	0.02637	65.9716	0.01477	43.8535	0.00714	21.717	0.00356
		87.7825	0.02632	65.9512	0.01473	43.8334	0.00714	21.6966	0.00356
		87.7622	0.02625	65.9242	0.01473	43.8064	0.0071	21.6699	0.00365
		87.7421	0.02625	65.9042	0.01467	43.786	0.0071	21.6496	0.00359
		87.7151	0.02625	65.8771	0.01467	43.759	0.0071	21.6225	0.00359
		87.6947	0.02621	65.8568	0.01467	43.739	0.0071	21.6022	0.00355
		87.6677	0.02615	65.8297	0.01462	43.7186	0.0071	21.5755	0.00355
		87.6477	0.02615	65.8097	0.01462	43.6916	0.0071	21.5551	0.00355
		87.6206	0.02608	65.7827	0.01458	43.6716	0.0071	21.5281	0.00355
		87.6003	0.02603	65.7623	0.01458	43.6445	0.00705	21.5081	0.00355
		87.5732	0.02597	65.7353	0.01458	43.6242	0.00705	21.481	0.00355
		87.5532	0.02597	65.7153	0.01458	43.5971	0.00705	21.4607	0.0035
		87.5262	0.0259	65.6949	0.01458	43.5771	0.00705	21.4403	0.0035
		87.5058	0.0259	65.6679	0.01454	43.55	0.00705	21.4136	0.00355
		87.4791	0.02586	65.6478	0.01449	43.5297	0.00701	21.3932	0.00359
		87.4587	0.02586	65.6208	0.01449	43.5027	0.00701	21.3662	0.00354
		87.4384	0.0258	65.6004	0.01449	43.4826	0.00701	21.3458	0.00354
		87.4113	0.02575	65.5734	0.01446	43.4556	0.00697	21.3191	0.00354
		87.3913	0.02575	65.5534	0.01446	43.4352	0.00697	21.2988	0.00354
		87.3643	0.02571	65.5263	0.01442	43.4082	0.00697	21.2717	0.00354
		87.3439	0.02571	65.506	0.01438	43.3882	0.00697	21.2517	0.00354
		87.3169	0.02566	65.4789	0.01438	43.3678	0.00693	21.2247	0.00358
		87.2969	0.02566	65.4589	0.01434	43.3408	0.00693	21.2043	0.00353
		87.2698	0.02566	65.4319	0.01434	43.3207	0.00693	21.1773	0.00353
		87.2495	0.02563	65.4115	0.01434	43.2937	0.00693	21.1572	0.00353
		87.2228	0.02558	65.3915	0.01429	43.2734	0.00693	21.1302	0.0035
		87.2024	0.02558	65.3645	0.01425	43.2463	0.00693	21.1098	0.0035
		87.1754	0.02549	65.3441	0.01425	43.2263	0.0069	21.0898	0.0035
		87.155	0.02549	65.317	0.01425	43.1992	0.0069	21.0628	0.0035
		87.1283	0.02542	65.297	0.0142	43.1789	0.0069	21.0424	0.0035
		87.1079	0.02542	65.27	0.0142	43.1519	0.0069	21.0154	0.00343
		87.0876	0.02533	65.2496	0.01416	43.1318	0.0069	20.9953	0.00343
		87.0605	0.02529	65.2226	0.01416	43.1048	0.0069	20.9683	0.00343
		87.0405	0.02529	65.2026	0.01411	43.0844	0.0069	20.948	0.0035
		87.0135	0.02521	65.1755	0.01411	43.0644	0.00679	20.9209	0.0035
		86.9931	0.02521	65.1552	0.01411	43.0374	0.00686	20.9009	0.0035
		86.9664	0.02516	65.1281	0.01411	43.017	0.00686	20.8739	0.00345
		86.946	0.02512	65.1081	0.01405	42.99	0.00686	20.8535	0.00345
		86.919	0.02507	65.0811	0.01405	42.9699	0.00686	20.8265	0.00345
		86.8987	0.02507	65.0607	0.01405	42.9429	0.00686	20.8064	0.00345
		86.8719	0.02503	65.0407	0.01405	42.9225	0.00686	20.7861	0.00345
		86.8516	0.02503	65.0136	0.01405	42.8955	0.00682	20.7657	0.00345
		86.8312	0.02503	64.9933	0.01405	42.8755	0.00682	20.7377	0.0034
		86.8042	0.02503	64.9662	0.014	42.8484	0.00682	20.7106	0.00346
		86.7908	0.02496	64.9462	0.014	42.8281	0.00682	20.6903	0.00346
		86.7558	0.02496	64.9192	0.01393	42.801	0.00682	20.6632	0.00342
		86.7354	0.02492	64.8988	0.01393	42.781	0.00682	20.6432	0.00342
		86.7087	0.02492	64.8718	0.01388	42.7606	0.00682	20.6162	0.00349
		86.6884	0.02492	64.8517	0.01388	42.7323	0.00682	20.5958	0.00342
		86.6613	0.02487	64.8247	0.01385	42.7122	0.00682	20.5758	0.00342
		86.641	0.02482	64.8043	0.01385	42.6852	0.00679	20.5487	0.00342
		86.6143	0.02482	64.791	0.01381	42.6649	0.00679	20.5284	0.00342
		86.5939	0.02472	64.7559	0.01381	42.6378	0.00679	20.5013	0.00342
		86.5735	0.02472	64.7356	0.01377	42.6178	0.00679	20.4813	0.00342
		86.5465	0.02466	64.7086	0.01377	42.5907	0.00679	20.4543	0.00342
		86.5265	0.02466	64.6885	0.01377	42.5704	0.00679	20.4339	0.00337
		86.4994	0.02456	64.6615	0.01374	42.5504	0.00679	20.4069	0.00337
		86.4791	0.02456	64.6411	0.01374	42.5233	0.00679	20.3869	0.00331
		86.4524	0.02446	64.6141	0.01374	42.503	0.00679	20.3598	0.00335
		86.432	0.02446	64.5941	0.01369	42.4759	0.00679	20.3395	0.00335
		86.405	0.0244	64.5737	0.01369	42.4559	0.00679	20.3124	0.00335
		86.3846	0.0244	64.5467	0.01369	42.4289	0.00674	20.2924	0.00331
		86.3579	0.02433	64.5266	0.01369	42.4085	0.00674	20.272	0.00331
		86.3375	0.02433	64.4996	0.01365	42.3815	0.00674	20.245	0.00335
		86.3105	0.02429	64.4792	0.01361	42.3614	0.00674	20.225	0.00335
		86.2905	0.02429	64.4522	0.01361	42.3344	0.00674	20.1979	0.00335
		86.2701	0.02424	64.4322	0.01361	42.314	0.00674	20.1776	0.00335
		86.2431	0.02424	64.4051	0.01356	42.287	0.00674	20.1505	0.00335
		86.2227	0.0242	64.3848	0.01356	42.267	0.0067	20.1305	0.00335
		86.196	0.0242	64.3577	0.01356	42.2399	0.0067	20.1035	0.00331
		86.1757	0.0242	64.3377	0.01351	42.2196	0.0067	20.0831	0.00331
		86.1486	0.02413	64.3107	0.01351	42.1996	0.0067	20.0561	0.00325
		86.1283	0.02413	64.2903	0.01345	42.1725	0.00664	20.036	0.00325
		86.1016	0.02408	64.2703	0.01345	42.1522	0.00664	20.009	0.00325
		86.0812	0.02403	64.2433	0.01345	42.1251	0.00664	19.9887	0.00325
		86.0542	0.02397	64.2229	0.0134	42.1051	0.00668	19.9616	0.00325
		86.0341	0.02397	64.1959	0.01336	42.0781	0.00668	19.9416	0.00325
		86.0071	0.0239	64.1758	0.01336	42.0577	0.00663	19.9212	0.00325
		85.9868	0.0239	64.1488	0.01336	42.0307	0.00663	19.8942	0.00325
		85.9664	0.02382	64.1284	0.01336	42.0106	0.00663	19.8742	0.00325
		85.9397	0.02382	64.1014	0.01331	41.9836	0.00663	19.8471	0.00325
		85.9193	0.02374	64.0814	0.01331	41.9632	0.00663	19.8268	0.00325
		85.8923	0.02374	64.0543	0.01331	41.9362	0.00663	19.7997	0.00325
		85.8719	0.0237	64.034	0.01325	41.9162	0.00663	19.7797	0.00325
		85.8452	0.02366	64.0073	0.01325	41.8958	0.00651	19.7527	0.00325
		85.8249	0.02366	63.9869	0.01325	41.8688	0.00658	19.7323	0.00325
		85.7978	0.02366	63.9599	0.01325	41.8488	0.00658	19.7053	0.00322
		85.7778	0.02359	63.9395	0.01325	41.8217	0.00658	19.6852	0.00322
		85.7508	0.02356	63.9128	0.01325	41.8013	0.00658	19.6582	0.00322
		85.7304	0.02356	63.8924	0.01318	41.7743	0.00658	19.6379	0.00325
		85.7034	0.0235	63.8721	0.01318	41.7543	0.00653	19.6178	0.00325
		85.6833	0.0235	63.8451	0.01318	41.7272	0.00653	19.5908	0.00325
		85.6563	0.02345	63.825	0.01318	41.7069	0.00653	19.5704	0.00321
		85.6359	0.02345	63.798	0.01318	41.6799	0.00653	19.5434	0.00321
		85.6156	0.0234	63.7776	0.01312	41.6598	0.00653	19.5234	0.00321
		85.5889	0.0234	63.7509	0.01307	41.6328	0.00653	19.4963	0.00321
		85.5685	0.02335	63.7306	0.01307	41.6124	0.00653	19.476	0.00321
		85.5415	0.02335	63.7035	0.01302	41.5924	0.00653	19.4489	0.00321
		85.5215	0.02331	63.6832	0.01302	41.5654	0.00653	19.4289	0.00321
		85.4944	0.02327	63.6565	0.01302	41.545	0.00653	19.4019	0.00321
		85.4741	0.02321	63.6361	0.01298	41.518	0.00653	19.3952	0.00321
		85.447	0.02321	63.6157	0.01298	41.4979	0.00653	19.3601	0.00321
		85.427	0.02316	63.5887	0.01298	41.4709	0.00658	19.3331	0.00316
		85.42	0.02316	63.5687	0.01298	41.4505	0.00652	19.3127	0.00316
		85.3783	0.02308	63.5416	0.01294	41.4238	0.00655	19.2857	0.0032
		85.3579	0.02303	63.5213	0.01294	41.4035	0.00655	19.2657	0.0032
		85.3312	0.02303	63.4946	0.01294	41.3898	0.00655	19.2386	0.00317
		85.3108	0.02298	63.4742	0.01294	41.3547	0.00655	19.2183	0.00317
		85.2838	0.02298	63.4472	0.01288	41.3347	0.0065	19.1912	0.00317
		85.2638	0.02293	63.4268	0.01288	41.3077	0.0065	19.1712	0.00317
		85.2367	0.0229	63.4201	0.01288	41.2873	0.0065	19.1442	0.00317
		85.2164	0.0229	63.3784	0.01284	41.2603	0.0065	19.1238	0.00321
		85.1893	0.02285	63.3581	0.01284	41.2403	0.0065	19.1038	0.00321
		85.1693	0.02285	63.331	0.0128	41.2132	0.0065	19.0768	0.00321
		85.1423	0.0228	63.311	0.0128	41.1929	0.00646	19.0564	0.00321
		85.1219	0.0228	63.284	0.0128	41.1658	0.00646	19.0294	0.00321
		85.1016	0.0228	63.2636	0.01275	41.1458	0.00646	19.0093	0.00321
		85.0748	0.0228	63.2369	0.01275	41.1188	0.00642	18.9823	0.00315
		85.0545	0.02273	63.2165	0.01271	41.0984	0.00642	18.9619	0.00315
		85.0275	0.02269	63.1895	0.01271	41.0784	0.00642	18.9349	0.00315
		85.0074	0.02266	63.1691	0.01266	41.0513	0.00642	18.9149	0.00315
		84.9804	0.02266	63.1424	0.01266	41.031	0.00642	18.8878	0.00309
		84.96	0.02262	63.1221	0.01262	41.0039	0.00638	18.8675	0.00313
		84.933	0.02257	63.1017	0.01262	40.9839	0.00638	18.8404	0.00313
		84.913	0.02257	63.0747	0.01262	40.9569	0.00638	18.8204	0.00313
		84.8859	0.02249	63.0547	0.01262	40.9365	0.00638	18.7934	0.00313
		84.8656	0.02244	63.0276	0.01256	40.9098	0.00638	18.773	0.00309
		84.8385	0.02239	63.0072	0.01256	40.8894	0.00638	18.753	0.00309
		84.8185	0.02239	62.9806	0.01252	40.8624	0.00638	18.7259	0.00309
		84.7981	0.02239	62.9602	0.01252	40.8421	0.00634	18.7056	0.00309
		84.7711	0.02231	62.9331	0.01252	40.8154	0.00634	18.6786	0.00313
		84.7511	0.02226	62.9128	0.01252	40.795	0.00634	18.6585	0.00313
		84.724	0.02226	62.8861	0.01248	40.7679	0.00634	18.6315	0.00313
		84.7037	0.02221	62.8657	0.01248	40.7476	0.00634	18.6111	0.00307
		84.6766	0.02221	62.8387	0.01248	40.7276	0.00626	18.5841	0.00311
		84.6566	0.02221	62.8183	0.01244	40.7005	0.00629	18.5641	0.00311
		84.6296	0.02221	62.7916	0.01244	40.6802	0.00629	18.537	0.00311
		84.6092	0.02216	62.7713	0.0124	40.6535	0.00629	18.5167	0.00311
		84.5822	0.02216	62.7509	0.0124	40.6331	0.00629	18.4966	0.00311
		84.5622	0.02212	62.7242	0.0124	40.6061	0.00629	18.4696	0.00311
		84.5351	0.02212	62.7038	0.0124	40.5857	0.00629	18.4492	0.00305
		84.5148	0.02209	62.6768	0.01235	40.559	0.00629	18.4222	0.00305
		84.4877	0.02209	62.6564	0.01235	40.5386	0.00629	18.4022	0.00305
		84.4677	0.02209	62.6297	0.01235	40.5116	0.00629	18.3751	0.00305
		84.4473	0.02205	62.6094	0.0123	40.4912	0.00624	18.3548	0.00305
		84.4203	0.022	62.5823	0.01226	40.4645	0.00624	18.3277	0.00305
		84.4003	0.022	62.562	0.01226	40.4442	0.00624	18.3077	0.00305
		84.3732	0.02194	62.5353	0.01221	40.4238	0.00624	18.2807	0.00305
		84.3529	0.02194	62.5149	0.01221	40.3971	0.0062	18.2603	0.00305
		84.3258	0.02187	62.4879	0.01216	40.3768	0.0062	18.2336	0.00305
		84.3058	0.02183	62.4678	0.01216	40.3497	0.0062	18.2132	0.00305
		84.2788	0.02183	62.4475	0.01212	40.3293	0.0062	18.1862	0.00305
		84.2584	0.02174	62.4205	0.01212	40.3026	0.0062	18.1658	0.00301
		84.2314	0.0217	62.4001	0.01212	40.2823	0.0062	18.1392	0.00305
		84.2113	0.0217	62.3734	0.01212	40.2552	0.0062	18.1188	0.00302
		84.191	0.0217	62.353	0.01212	40.2349	0.0062	18.0984	0.00302
		84.1639	0.02162	62.326	0.01207	40.2082	0.0062	18.0717	0.00302
		84.1439	0.02156	62.306	0.01207	40.1878	0.0062	18.0514	0.00302
		84.1169	0.02156	62.2789	0.01207	40.1608	0.0062	18.0243	0.00302
		84.0965	0.02156	62.2586	0.01207	40.1408	0.0062	18.0026	0.00296
		84.0695	0.02149	62.2315	0.01203	40.1204	0.0062	17.9759	0.00296
		84.0494	0.02149	62.2115	0.01203	40.0934	0.00616	17.9556	0.00296
		84.0211	0.02149	62.1845	0.01203	40.073	0.00616	17.9352	0.00296
		84.0007	0.02149	62.1641	0.01203	40.0463	0.00616	17.9082	0.00296
		83.9737	0.02142	62.1371	0.01199	40.0259	0.00616	17.8881	0.00296
		83.9537	0.02142	62.117	0.01199	39.9976	0.00621	17.8611	0.00296
		83.9333	0.02142	62.0967	0.01199	39.9772	0.00621	17.8407	0.00296
		83.9063	0.02142	62.0696	0.01193	39.9505	0.00621	17.8137	0.00296
		83.8862	0.02135	62.0496	0.01193	39.9301	0.00614	17.7937	0.00296
		83.8592	0.02131	62.0213	0.01193	39.9098	0.00614	17.7666	0.00296
		83.8388	0.02125	62.0009	0.01188	39.8827	0.00614	17.7463	0.00296
		83.8118	0.02125	61.9738	0.01188	39.8627	0.00614	17.7196	0.0029
		83.7918	0.0212	61.9535	0.01183	39.8357	0.00609	17.6992	0.00294
		83.7647	0.02116	61.9335	0.01183	39.8153	0.00609	17.6722	0.00294
		83.7444	0.02116	61.9064	0.01183	39.7886	0.00609	17.6518	0.00294
		83.7173	0.0211	61.8861	0.01183	39.7683	0.00609	17.6318	0.00294
		83.6973	0.02106	61.8594	0.0118	39.7412	0.00609	17.6048	0.00294
		83.677	0.02106	61.839	0.0118	39.7209	0.00605	17.5844	0.00294
		83.6499	0.02102	61.812	0.0118	39.6942	0.00605	17.5577	0.0029
		83.6299	0.02102	61.7916	0.0118	39.6738	0.00605	17.5373	0.0029
		83.6028	0.02102	61.7649	0.0118	39.6468	0.00605	17.5103	0.0029
		83.5825	0.02095	61.7445	0.0118	39.6267	0.00605	17.4899	0.0029
		83.5554	0.02095	61.7175	0.0118	39.6064	0.00601	17.4632	0.0029
		83.5354	0.02088	61.6971	0.01176	39.5793	0.00601	17.4429	0.0029
		83.5084	0.02088	61.6704	0.01176	39.559	0.00596	17.4158	0.0029
		83.488	0.02088	61.6501	0.01176	39.5323	0.00596	17.3955	0.0029
		83.461	0.02084	61.623	0.01172	39.5119	0.00596	17.3688	0.0029
		83.441	0.02084	61.603	0.01172	39.4849	0.00596	17.3484	0.0029
		83.4139	0.02084	61.5827	0.01172	39.4645	0.00596	17.3281	0.0029
		83.3936	0.02078	61.5556	0.01167	39.4378	0.00596	17.3013	0.0029
		83.3665	0.02078	61.5353	0.01167	39.4175	0.00596	17.281	0.00285
		83.3465	0.02078	61.5085	0.01163	39.3904	0.00596	17.2539	0.00285
		83.3261	0.02078	61.4882	0.01163	39.3704	0.00596	17.2336	0.0029
		83.2991	0.02072	61.4612	0.01163	39.3434	0.00596	17.2069	0.00285
		83.2791	0.02066	61.4411	0.01158	39.323	0.00596	17.1865	0.00285
		83.252	0.02063	61.4141	0.01158	39.2959	0.00596	17.1595	0.00288
		83.2317	0.02059	61.3937	0.01153	39.2759	0.00593	17.1391	0.00283
		83.2046	0.02059	61.3667	0.01153	39.2556	0.00593	17.1124	0.00283
		83.1846	0.02054	61.3467	0.0115	39.2285	0.00593	17.0921	0.00283
		83.1576	0.02054	61.3196	0.0115	39.2082	0.00598	17.065	0.00283
		83.1372	0.02045	61.2993	0.0115	39.1815	0.00595	17.045	0.00283
		83.1102	0.02045	61.2789	0.01144	39.1611	0.00595	17.018	0.0028
		83.0901	0.02035	61.2522	0.01144	39.1341	0.00595	16.9976	0.0028
		83.0631	0.02035	61.2318	0.01144	39.114	0.0059	16.9772	0.0028
		83.0428	0.02035	61.2048	0.01144	39.087	0.0059	16.9505	0.0028
		83.0157	0.0203	61.1848	0.01144	39.0666	0.0059	16.9302	0.00276
		82.9957	0.0203	61.1577	0.01139	39.0396	0.0059	16.9031	0.00276
		82.9753	0.0203	61.1374	0.01139	39.0196	0.00586	16.8828	0.0028
		82.9483	0.0203	61.1103	0.01139	38.9925	0.00586	16.8561	0.0028
		82.9283	0.02026	61.0903	0.01136	38.9722	0.00586	16.8357	0.0028
		82.9012	0.02026	61.0633	0.01136	38.9451	0.00586	16.8087	0.0028
		82.8809	0.02026	61.0429	0.01136	38.9251	0.00586	16.7887	0.0028
		82.8538	0.02026	61.0159	0.0113	38.9047	0.00586	16.7616	0.00276
		82.8338	0.02022	60.9959	0.0113	38.8777	0.00586	16.7413	0.00276
		82.8068	0.02017	60.9688	0.0113	38.8577	0.00586	16.7142	0.00276
		82.7864	0.02014	60.9485	0.0113	38.8306	0.00586	16.6942	0.00276
		82.7594	0.02009	60.9284	0.01125	38.8103	0.00583	16.6738	0.00272
		82.7393	0.02009	60.9014	0.01125	38.7833	0.00583	16.6535	0.00272
		82.7123	0.02009	60.881	0.01121	38.7632	0.00583	16.6251	0.00272
		82.692	0.02004	60.854	0.01121	38.7362	0.00583	16.5984	0.00272
		82.6786	0.02	60.834	0.01121	38.7158	0.00577	16.578	0.00272
		82.6436	0.01995	60.8069	0.01116	38.6888	0.00577	16.551	0.00272
		82.6232	0.01995	60.7866	0.01116	38.6688	0.00577	16.531	0.00272
		82.5961	0.01988	60.7595	0.01116	38.6484	0.00577	16.5039	0.00272
		82.5761	0.01988	60.7395	0.01116	38.62	0.00577	16.4836	0.00272
		82.5491	0.01982	60.7125	0.01116	38.6	0.00577	16.4632	0.00272
		82.5287	0.01977	60.6921	0.01113	38.573	0.00577	16.4365	0.00272
		82.5087	0.01977	60.6788	0.01113	38.5526	0.00577	16.4161	0.00272
		82.4817	0.01977	60.6437	0.01113	38.5256	0.00573	16.3891	0.00272
		82.4613	0.01977	60.6234	0.01113	38.5055	0.00573	16.3687	0.00272
		82.4343	0.01971	60.5963	0.01107	38.4785	0.00573	16.342	0.00272
		82.4142	0.01971	60.5763	0.01107	38.4582	0.00573	16.3217	0.00272
		82.3872	0.01966	60.5493	0.01107	38.4311	0.00573	16.2947	0.00272
		82.3668	0.01966	60.5289	0.01102	38.4111	0.00573	16.2746	0.00272
		82.3398	0.01963	60.5018	0.01102	38.3907	0.00568	16.2476	0.00267
		82.3198	0.01963	60.4818	0.01102	38.3637	0.00568	16.2272	0.00267
		82.2927	0.01958	60.4548	0.01098	38.3437	0.00568	16.2002	0.00267
		82.2724	0.01958	60.4344	0.01098	38.3166	0.00568	16.1802	0.00267
		82.2453	0.01958	60.4144	0.01094	38.2963	0.00568	16.1598	0.00267
		82.2253	0.01958	60.3874	0.01094	38.2692	0.00568	16.1328	0.00267
		82.205	0.01952	60.367	0.0109	38.2492	0.00568	16.1127	0.00267
		82.1779	0.01946	60.34	0.01086	38.2222	0.00568	16.0857	0.00267
		82.1579	0.01946	60.3199	0.01086	38.2018	0.00568	16.0653	0.00267
		82.1308	0.01946	60.2929	0.01086	38.1748	0.00568	16.0383	0.00264
		82.1105	0.01938	60.2725	0.01086	38.1547	0.00568	16.0183	0.00264
		82.0834	0.01934	60.2455	0.01086	38.1344	0.00568	15.9912	0.00268
		82.0634	0.01934	60.2255	0.01082	38.1073	0.00568	15.9709	0.00268
		82.0364	0.01928	60.1984	0.01082	38.0873	0.00564	15.9438	0.00268
		82.016	0.01928	60.1781	0.01078	38.0603	0.00564	15.9238	0.00268
		81.989	0.01922	60.1581	0.01078	38.0399	0.00564	15.8968	0.00261
		81.969	0.01922	60.131	0.01078	38.0129	0.00564	15.8764	0.00261
		81.9419	0.01915	60.1107	0.01075	37.9928	0.00564	15.8564	0.00266
		81.9216	0.0191	60.0836	0.01075	37.9658	0.00564	15.8293	0.00271
		81.8949	0.0191	60.0636	0.01075	37.9455	0.0056	15.809	0.00266
		81.8745	0.0191	60.0365	0.01075	37.9184	0.0056	15.782	0.00266
		81.8541	0.0191	60.0162	0.01075	37.8984	0.0056	15.7619	0.00266
		81.8271	0.01903	59.9892	0.01069	37.8713	0.0056	15.7349	0.00262
		81.8071	0.01903	59.9691	0.01069	37.851	0.0056	15.7145	0.00266
		81.78	0.01899	59.9421	0.01069	37.824	0.0056	15.6875	0.00266
		81.7597	0.01899	59.9217	0.01069	37.8039	0.0056	15.6675	0.00266
		81.7326	0.01899	59.8947	0.01065	37.7836	0.0056	15.6404	0.00261
		81.7126	0.01895	59.8747	0.01065	37.7565	0.00555	15.6201	0.00261
		81.6856	0.01895	59.8476	0.01065	37.7365	0.00555	15.593	0.00261
		81.6652	0.0189	59.8273	0.01065	37.7095	0.00555	15.573	0.00261
		81.6385	0.0189	59.8072	0.01052	37.6891	0.00555	15.546	0.00261
		81.6182	0.0189	59.7802	0.01059	37.6621	0.00555	15.5256	0.00261
		81.5911	0.01885	59.7599	0.01059	37.642	0.00555	15.5056	0.00252
		81.5708	0.01885	59.7328	0.01055	37.615	0.00555	15.4785	0.00257
		81.544	0.01879	59.7128	0.01055	37.5947	0.00555	15.4582	0.00257
		81.5237	0.01875	59.6857	0.01055	37.5676	0.00555	15.4311	0.00253
		81.5033	0.01871	59.6654	0.01055	37.5476	0.00555	15.4111	0.00253
		81.4766	0.01862	59.6384	0.01051	37.5205	0.00555	15.3841	0.00264
		81.4563	0.01866	59.6183	0.01051	37.5002	0.00549	15.3637	0.00257
		81.4292	0.01866	59.5913	0.01051	37.4802	0.00553	15.3367	0.00257
		81.4089	0.01866	59.5709	0.01051	37.4531	0.00553	15.3166	0.00257
		81.3822	0.01858	59.5439	0.01047	37.4328	0.00553	15.2896	0.00252
		81.3618	0.01858	59.5239	0.01047	37.4057	0.00553	15.2829	0.00252
		81.3348	0.01852	59.5035	0.01047	37.3857	0.00553	15.2479	0.00252
		81.3144	0.01852	59.4765	0.01047	37.3587	0.00548	15.2209	0.00252
		81.3077	0.01852	59.4564	0.01044	37.3383	0.00548	15.2005	0.00252
		81.266	0.01852	59.4294	0.01044	37.3113	0.00548	15.1735	0.00252
		81.2456	0.01848	59.409	0.01044	37.2912	0.00548	15.1534	0.00252
		81.2186	0.01848	59.382	0.01044	37.2775	0.00543	15.1264	0.00252
		81.1986	0.01841	59.362	0.01034	37.2425	0.00543	15.106	0.00257
		81.1715	0.01841	59.3349	0.01037	37.2225	0.00543	15.079	0.00252
		81.1512	0.01841	59.3146	0.01037	37.1954	0.00543	15.059	0.00252
		81.1245	0.01835	59.2862	0.01037	37.1751	0.00543	15.0319	0.00252
		81.1041	0.01835	59.2662	0.01034	37.148	0.00543	15.0116	0.00252
		81.0771	0.01835	59.2458	0.01034	37.128	0.00543	14.9916	0.00252
		81.0567	0.0183	59.2188	0.01034	37.101	0.00543	14.9645	0.00252
		81.03	0.01824	59.1987	0.01034	37.0806	0.00543	14.9442	0.00252
		81.0097	0.01824	59.1717	0.01028	37.0536	0.00537	14.9171	0.00252
		80.9893	0.01824	59.1514	0.01028	37.0335	0.00537	14.8971	0.00252
		80.9623	0.01819	59.1243	0.01024	37.0065	0.00537	14.8701	0.00252
		80.9422	0.01814	59.1043	0.01024	36.9862	0.00543	14.8497	0.00252
		80.9152	0.0181	59.0773	0.01024	36.9661	0.00543	14.8226	0.00252
		80.8948	0.01806	59.0569	0.01024	36.9391	0.00543	14.8026	0.00252
		80.8681	0.01806	59.0299	0.01024	36.9187	0.00538	14.7756	0.00255
		80.8478	0.01803	59.0098	0.0102	36.8917	0.00538	14.7552	0.00248
		80.8207	0.01803	58.9828	0.0102	36.8717	0.00538	14.7282	0.00243
		80.8004	0.01796	58.9624	0.0102	36.8446	0.00538	14.7082	0.00243
		80.7737	0.01796	58.9424	0.01016	36.8243	0.00534	14.6811	0.00247
		80.7533	0.01788	58.9154	0.01016	36.7972	0.00534	14.6608	0.00252
		80.7263	0.01788	58.895	0.01012	36.7772	0.00534	14.6407	0.00248
		80.7062	0.01788	58.868	0.01012	36.7502	0.00534	14.6137	0.00248
		80.6859	0.01788	58.8479	0.01008	36.7298	0.00534	14.5933	0.00248
		80.6589	0.01788	58.8209	0.01008	36.7028	0.00534	14.5663	0.00248
		80.6385	0.01788	58.8005	0.01008	36.6827	0.00534	14.5463	0.00248
		80.6118	0.01783	58.7735	0.01003	36.6557	0.00534	14.5192	0.00248
		80.5914	0.01783	58.7535	0.01003	36.6353	0.00534	14.4989	0.00248
		80.5644	0.01777	58.7264	0.01003	36.6153	0.00534	14.4718	0.00248
		80.544	0.01777	58.7061	0.01003	36.5883	0.00534	14.4518	0.00238
		80.5173	0.01772	58.679	0.01003	36.5679	0.00534	14.4248	0.00244
		80.497	0.01772	58.659	0.00999	36.5409	0.00534	14.4044	0.00244
		80.4699	0.01766	58.6387	0.00992	36.5209	0.00534	14.3774	0.00239
		80.4499	0.01766	58.6116	0.00997	36.4938	0.00534	14.3574	0.00239
		80.4229	0.01766	58.5916	0.00997	36.4735	0.00529	14.337	0.00239
		80.4025	0.01761	58.5646	0.00997	36.4464	0.00529	14.31	0.00239
		80.3755	0.01761	58.5442	0.00997	36.4264	0.00529	14.2899	0.00239
		80.3555	0.01753	58.5172	0.00997	36.3993	0.00529	14.2629	0.00239
		80.3351	0.01753	58.4971	0.00997	36.379	0.00529	14.2425	0.00239
		80.308	0.01744	58.4701	0.00997	36.3523	0.00529	14.2155	0.00243
		80.2877	0.01744	58.4497	0.00997	36.3319	0.00522	14.1955	0.00238
		80.261	0.01744	58.423	0.00992	36.3116	0.00526	14.1684	0.00238
		80.2406	0.01744	58.4027	0.00992	36.2845	0.00526	14.1481	0.00238
		80.2136	0.01741	58.3756	0.00989	36.2645	0.00526	14.121	0.00238
		80.1936	0.01741	58.3553	0.00989	36.2375	0.00526	14.101	0.00238
		80.1665	0.01741	58.3286	0.00982	36.2171	0.0052	14.074	0.00238
		80.1462	0.01741	58.3082	0.00982	36.1901	0.0052	14.0536	0.00238
		80.1191	0.01735	58.2878	0.00982	36.17	0.0052	14.0269	0.00238
		80.0991	0.01735	58.2608	0.00982	36.143	0.0052	14.0065	0.00232
		80.0787	0.01729	58.2408	0.00979	36.1226	0.0052	13.9862	0.00235
		80.0517	0.01729	58.2137	0.00979	36.096	0.00524	13.9591	0.00235
		80.0313	0.01729	58.1934	0.00973	36.0756	0.00524	13.9391	0.00242
		80.0046	0.01729	58.1667	0.00978	36.0485	0.00524	13.9121	0.00238
		79.9843	0.01726	58.1463	0.00978	36.0282	0.00519	13.8904	0.00244
		79.9572	0.01726	58.1193	0.00975	36.0015	0.00519	13.8634	0.00244
		79.9372	0.01721	58.0989	0.00975	35.9811	0.00519	13.8433	0.00244
		79.9088	0.01721	58.0722	0.00975	35.9608	0.00519	13.823	0.00234
		79.8885	0.01715	58.0519	0.0097	35.9337	0.00519	13.7959	0.00234
		79.8614	0.01712	58.0315	0.0097	35.9137	0.00519	13.7759	0.00234
		79.8414	0.01708	58.0045	0.0097	35.8853	0.00514	13.7489	0.00234
		79.821	0.01708	57.9844	0.0097	35.865	0.00514	13.7285	0.00228
		79.794	0.01704	57.9574	0.0097	35.8379	0.00514	13.7015	0.00228
		79.7737	0.017	57.937	0.00966	35.8179	0.00518	13.6814	0.00228
		79.7469	0.01696	57.909	0.00966	35.7975	0.00518	13.6544	0.00228
		79.7266	0.01696	57.8886	0.00966	35.7705	0.00518	13.634	0.00228
		79.6996	0.01696	57.8616	0.00959	35.7505	0.00518	13.607	0.00236
		79.6795	0.01696	57.8412	0.00959	35.7234	0.00518	13.587	0.0023
		79.6525	0.01689	57.8145	0.00959	35.7031	0.00518	13.5599	0.0023
		79.6321	0.01689	57.7942	0.00959	35.676	0.00518	13.5396	0.0023
		79.6051	0.01685	57.7738	0.00959	35.656	0.00514	13.5129	0.0023
		79.5851	0.01685	57.7468	0.00959	35.629	0.00514	13.4925	0.0023
		79.5647	0.01685	57.7268	0.00954	35.6086	0.00507	13.4721	0.0023
		79.5377	0.01685	57.6997	0.00954	35.5816	0.00507	13.4451	0.0023
		79.5173	0.01681	57.6794	0.00954	35.5615	0.00507	13.4251	0.0023
		79.4906	0.01681	57.6527	0.00949	35.5345	0.00507	13.398	0.0023
		79.4702	0.01675	57.6323	0.00949	35.5142	0.00507	13.3777	0.0023
		79.4432	0.01675	57.6053	0.00945	35.4871	0.00513	13.3506	0.0023
		79.4232	0.01671	57.5849	0.00945	35.4671	0.00505	13.3306	0.0023
		79.3961	0.01671	57.5582	0.00945	35.4467	0.00505	13.3036	0.00226
		79.3758	0.01664	57.5378	0.00945	35.4197	0.00505	13.2832	0.00221
		79.3487	0.01664	57.5175	0.00941	35.3997	0.00505	13.2565	0.00226
		79.3287	0.01658	57.4904	0.00941	35.3726	0.00505	13.2362	0.00226
		79.3017	0.01658	57.4704	0.00938	35.3523	0.00501	13.2158	0.00229
		79.2813	0.01652	57.4434	0.00941	35.3252	0.00501	13.1888	0.00224
		79.2543	0.01652	57.423	0.00941	35.3052	0.00501	13.1687	0.00224
		79.2343	0.01647	57.3963	0.00941	35.2782	0.00501	13.1417	0.00224
		79.2139	0.01647	57.376	0.00941	35.2578	0.00501	13.1213	0.00221
		79.1869	0.01642	57.3489	0.00941	35.2308	0.00501	13.0943	0.00221
		79.1668	0.01642	57.3285	0.00936	35.2107	0.00496	13.0743	0.00221
		79.1398	0.01636	57.3019	0.00936	35.1837	0.00496	13.0472	0.00221
		79.1194	0.01636	57.2815	0.00936	35.1633	0.00491	13.0269	0.00217
		79.0924	0.01636	57.2544	0.00932	35.1433	0.00496	13.0002	0.00217
		79.0724	0.01636	57.2341	0.00932	35.1163	0.00496	12.9798	0.00217
		79.0453	0.01636	57.2074	0.00932	35.0959	0.00501	12.9528	0.00217
		79.025	0.01636	57.187	0.00932	35.0689	0.00501	12.9324	0.00217
		78.9979	0.01636	57.1667	0.00932	35.0489	0.00501	12.9057	0.00217
		78.9779	0.01632	57.14	0.00932	35.0218	0.00501	12.8854	0.00217
		78.9509	0.01632	57.1196	0.00927	35.0015	0.00501	12.8583	0.00217
		78.9305	0.01629	57.0926	0.00927	34.9748	0.00497	12.8383	0.00217
		78.9105	0.01629	57.0722	0.00924	34.9544	0.00497	12.8179	0.00217
		78.8834	0.01629	57.0455	0.00924	34.9274	0.00497	12.7909	0.00217
		78.8631	0.01625	57.0251	0.0092	34.907	0.00497	12.7705	0.00213
		78.836	0.01621	56.9981	0.0092	34.8803	0.00497	12.7438	0.00213
		78.816	0.01621	56.9781	0.0092	34.8599	0.00497	12.7235	0.00213
		78.789	0.01621	56.951	0.0092	34.8329	0.00497	12.6964	0.00213
		78.7686	0.01617	56.9307	0.0092	34.8125	0.00492	12.6761	0.00213
		78.7416	0.01612	56.9036	0.0092	34.7925	0.00492	12.6494	0.00213
		78.7216	0.01612	56.8836	0.00915	34.7655	0.00492	12.629	0.00213
		78.6945	0.01606	56.8633	0.00915	34.7451	0.00492	12.602	0.00209
		78.6742	0.01606	56.8362	0.00915	34.7184	0.00492	12.5819	0.00209
		78.6471	0.01606	56.8158	0.00915	34.6981	0.00492	12.5616	0.00209
		78.6271	0.01606	56.7891	0.00915	34.671	0.00492	12.5412	0.00214
		78.6001	0.016	56.7688	0.0091	34.6506	0.00492	12.5129	0.00214
		78.5797	0.01596	56.7418	0.0091	34.6239	0.00492	12.4862	0.00214
		78.5663	0.01596	56.7217	0.0091	34.6036	0.00492	12.4658	0.00214
		78.5313	0.01596	56.6947	0.0091	34.5765	0.00487	12.4388	0.00221
		78.5109	0.01592	56.6743	0.00906	34.5562	0.00487	12.4184	0.00215
		78.4839	0.01592	56.6473	0.00906	34.5362	0.00487	12.3917	0.00215
		78.4639	0.01586	56.6273	0.009	34.5078	0.00487	12.3713	0.00211
		78.4368	0.01586	56.6002	0.009	34.4874	0.00487	12.351	0.00211
		78.4165	0.01586	56.5799	0.00896	34.4607	0.00487	12.3243	0.00211
		78.3965	0.01586	56.5665	0.00902	34.4404	0.00487	12.3039	0.00211
		78.3694	0.01583	56.5315	0.00902	34.4133	0.00487	12.2769	0.00207
		78.3491	0.01583	56.5111	0.00902	34.393	0.00487	12.2565	0.00207
		78.322	0.01577	56.4841	0.00896	34.3663	0.00487	12.2298	0.00207
		78.302	0.01577	56.464	0.00896	34.3459	0.00487	12.2094	0.00207
		78.275	0.01571	56.437	0.00896	34.3189	0.00495	12.1824	0.00207
		78.2546	0.01571	56.4166	0.00896	34.2985	0.00485	12.162	0.00207
		78.2275	0.01567	56.3896	0.00896	34.2785	0.00485	12.1353	0.00203
		78.2075	0.01567	56.3696	0.00896	34.2514	0.00485	12.115	0.00203
		78.1805	0.01564	56.3492	0.00891	34.2311	0.00485	12.0879	0.00203
		78.1601	0.01564	56.3222	0.00891	34.2044	0.00485	12.0679	0.00203
		78.1331	0.01564	56.3018	0.00891	34.184	0.00485	12.0475	0.00207
		78.1131	0.01557	56.2751	0.00891	34.157	0.00481	12.0205	0.00207
		78.086	0.01557	56.2548	0.00887	34.1366	0.00481	12.0002	0.00207
		78.0657	0.01553	56.2277	0.00887	34.1099	0.00481	11.9734	0.00203
		78.0456	0.01553	56.2077	0.00887	34.0896	0.00477	11.9531	0.00203
		78.0186	0.01548	56.1807	0.00887	34.0625	0.00477	11.9261	0.00203
		77.9982	0.01548	56.1603	0.00883	34.0422	0.00477	11.9057	0.00203
		77.9712	0.01548	56.1333	0.00879	34.0155	0.00477	11.879	0.00203
		77.9512	0.01548	56.1132	0.00879	33.9951	0.00473	11.8586	0.00203
		77.9241	0.01544	56.0862	0.00875	33.9747	0.00473	11.8316	0.00203
		77.9038	0.01544	56.0658	0.00875	33.948	0.00473	11.8116	0.00203
		77.8768	0.0154	56.0388	0.00875	33.9277	0.00473	11.7845	0.00203
		77.8567	0.0154	56.0188	0.00875	33.9006	0.00473	11.7642	0.00203
		77.8297	0.01537	55.9984	0.0087	33.8803	0.00473	11.7438	0.00203
		77.8093	0.01537	55.9714	0.0087	33.8536	0.00473	11.7171	0.00203
		77.7823	0.01537	55.9513	0.0087	33.8332	0.00473	11.6967	0.00203
		77.7622	0.01537	55.9243	0.0087	33.8062	0.00473	11.6697	0.00203
		77.7419	0.01532	55.904	0.0087	33.7858	0.00473	11.6494	0.00203
		77.7149	0.01532	55.8769	0.0087	33.7591	0.00473	11.6226	0.00203
		77.6948	0.01526	55.8569	0.00866	33.7388	0.00473	11.6023	0.00197
		77.6678	0.01521	55.8299	0.00866	33.7117	0.00473	11.5753	0.00197
		77.6474	0.01521	55.8095	0.00861	33.6917	0.00473	11.5552	0.00197
		77.6204	0.01516	55.7824	0.00861	33.6646	0.00473	11.5282	0.00197
		77.6004	0.01516	55.7624	0.00861	33.6443	0.00473	11.5078	0.00197
		77.5733	0.0151	55.7354	0.00861	33.6239	0.00473	11.4808	0.00197
		77.553	0.0151	55.715	0.00861	33.5972	0.00473	11.4608	0.00197
		77.5259	0.01506	55.695	0.00857	33.5769	0.00473	11.4337	0.00192
		77.5059	0.01506	55.668	0.00857	33.5498	0.00473	11.4134	0.00196
		77.4789	0.01501	55.6476	0.00857	33.5298	0.00468	11.393	0.00196
		77.4585	0.01501	55.6206	0.00857	33.5028	0.00468	11.3663	0.00196
		77.4318	0.01501	55.6005	0.00857	33.4824	0.00464	11.3459	0.00196
		77.4115	0.01501	55.5735	0.00857	33.4554	0.00464	11.3189	0.00196
		77.3911	0.01496	55.5531	0.00857	33.4353	0.00464	11.2989	0.00196
		77.3641	0.01496	55.5261	0.00857	33.4083	0.00464	11.2718	0.00196
		77.344	0.01493	55.5061	0.00852	33.3879	0.00464	11.2515	0.00196
		77.317	0.01493	55.479	0.00852	33.3676	0.00461	11.2244	0.00196
		77.2966	0.01493	55.4587	0.00849	33.3409	0.00461	11.2044	0.00196
		77.2696	0.01488	55.4316	0.00849	33.3205	0.00461	11.1774	0.00196
		77.2496	0.01488	55.4116	0.00841	33.2935	0.00465	11.1707	0.00196
		77.2225	0.01488	55.3846	0.00841	33.2734	0.00461	11.1353	0.00196
		77.2022	0.01488	55.3642	0.00841	33.2464	0.00461	11.1086	0.00192
		77.1955	0.01483	55.3442	0.00845	33.2261	0.00461	11.0883	0.00192
		77.1538	0.01483	55.3171	0.0084	33.199	0.00461	11.0612	0.00192
		77.1334	0.01478	55.2968	0.0084	33.179	0.00461	11.0412	0.00192
		77.1064	0.0147	55.2698	0.0084	33.1653	0.00461	11.0142	0.00192
		77.0863	0.0147	55.2497	0.0084	33.1303	0.00461	10.9938	0.00192
		77.0593	0.0147	55.2227	0.0084	33.1099	0.00461	10.9667	0.00192
		77.0389	0.0147	55.2023	0.0084	33.0832	0.00461	10.9467	0.00192
		77.0119	0.01464	55.1957	0.00836	33.0628	0.00461	10.9197	0.00192
		76.9919	0.01464	55.1539	0.00836	33.0358	0.00461	10.8993	0.00189
		76.9648	0.01461	55.1336	0.00836	33.0158	0.00461	10.8793	0.00189
		76.9445	0.01461	55.1065	0.00836	32.9887	0.00457	10.8523	0.00189
		76.9178	0.01454	55.0865	0.00836	32.9684	0.00457	10.8319	0.00189
		76.8974	0.01454	55.0595	0.00836	32.9413	0.00457	10.8049	0.00189
		76.8771	0.0145	55.0391	0.00836	32.9213	0.00457	10.7848	0.00189
		76.85	0.0145	55.0121	0.00836	32.8943	0.00457	10.7578	0.00189
		76.83	0.0145	54.992	0.0083	32.8739	0.00457	10.7374	0.00189
		76.803	0.0145	54.965	0.0083	32.8535	0.00457	10.7104	0.00181
		76.7826	0.0145	54.9447	0.0083	32.8268	0.00457	10.6904	0.00181
		76.7556	0.01446	54.9176	0.00825	32.8065	0.00457	10.6633	0.00181
		76.7355	0.01446	54.8976	0.00825	32.7794	0.00457	10.643	0.00181
		76.7085	0.01443	54.8706	0.00825	32.7594	0.00452	10.6159	0.00181
		76.6881	0.01443	54.8502	0.00821	32.7324	0.00452	10.5959	0.00181
		76.6614	0.01443	54.8231	0.00821	32.712	0.00452	10.5689	0.00181
		76.6411	0.01439	54.8031	0.00821	32.685	0.00452	10.5485	0.00181
		76.614	0.01439	54.7828	0.00821	32.665	0.00452	10.5285	0.00181
		76.5937	0.01439	54.7557	0.00817	32.6379	0.00452	10.5015	0.00186
		76.5737	0.01434	54.7357	0.00817	32.6176	0.00452	10.4811	0.00186
		76.5466	0.01434	54.7087	0.00817	32.5905	0.00452	10.4541	0.00182
		76.5263	0.01426	54.6883	0.00817	32.5705	0.00452	10.434	0.00176
		76.4992	0.01426	54.6613	0.00817	32.5435	0.00447	10.407	0.0018
		76.4792	0.01422	54.6412	0.00817	32.5231	0.00447	10.3866	0.0018
		76.4522	0.01422	54.6142	0.00817	32.5031	0.00447	10.3596	0.00176
		76.4318	0.01418	54.5938	0.00817	32.476	0.00447	10.3396	0.00176
		76.4051	0.01418	54.5668	0.00817	32.4557	0.00447	10.3125	0.00176
		76.3847	0.01414	54.5468	0.0081	32.4286	0.00447	10.2922	0.00176
		76.3577	0.01414	54.5264	0.0081	32.4086	0.00447	10.2651	0.00176
		76.3373	0.01414	54.4994	0.0081	32.3816	0.00447	10.2451	0.00176
		76.3106	0.01409	54.4793	0.0081	32.3612	0.00447	10.2248	0.00176
		76.2903	0.01409	54.4523	0.0081	32.3342	0.00447	10.1977	0.00176
		76.2632	0.01409	54.432	0.0081	32.3141	0.00443	10.1777	0.00176
		76.2429	0.01405	54.4049	0.0081	32.2871	0.00443	10.1507	0.00176
		76.2228	0.01405	54.3849	0.00805	32.2668	0.00443	10.1303	0.00176
		76.1958	0.01405	54.3578	0.00805	32.2397	0.00443	10.1032	0.00176
		76.1754	0.01405	54.3375	0.008	32.2197	0.00443	10.0832	0.00176
		76.1487	0.01402	54.3105	0.008	32.1993	0.00443	10.0562	0.00176
		76.1284	0.01402	54.2904	0.008	32.1723	0.00443	10.0358	0.00176
		76.1013	0.01397	54.2634	0.008	32.1523	0.00443	10.0088	0.00176
		76.081	0.01392	54.243	0.00792	32.1252	0.00443	9.98878	0.00172
		76.0543	0.01392	54.216	0.00792	32.1049	0.00443	9.96179	0.00172
		76.0339	0.01392	54.196	0.00792	32.0778	0.00443	9.94147	0.00168
		76.0069	0.01388	54.1756	0.00796	32.0578	0.00443	9.91448	0.00168
		75.9869	0.01388	54.1486	0.00796	32.0308	0.00443	9.89449	0.00168
		75.9665	0.01388	54.1285	0.00791	32.0104	0.00443	9.87416	0.00168
		75.9394	0.01384	54.1015	0.00791	31.9834	0.00443	9.84718	0.00168
		75.9191	0.01384	54.0812	0.00791	31.9633	0.00443	9.82718	0.00168
		75.8924	0.01379	54.0541	0.00791	31.9363	0.00443	9.80019	0.00168
		75.872	0.01379	54.0341	0.00791	31.9159	0.00443	9.77854	0.00168
		75.845	0.01379	54.007	0.00791	31.8889	0.00443	9.75155	0.00168
		75.8246	0.01373	53.9867	0.00791	31.8689	0.0044	9.73156	0.00168
		75.7966	0.01373	53.9597	0.00787	31.8485	0.0044	9.71124	0.00163
		75.7762	0.01373	53.9396	0.00787	31.8215	0.00436	9.68425	0.00168
		75.7559	0.01369	53.9193	0.00787	31.8014	0.00436	9.66425	0.00168
		75.7288	0.01365	53.8922	0.00787	31.7731	0.00436	9.63727	0.00168
		75.7088	0.01365	53.8722	0.00787	31.7527	0.00436	9.61694	0.00168
		75.6818	0.0136	53.8452	0.00782	31.7257	0.00432	9.58995	0.00164
		75.6614	0.0136	53.8248	0.00782	31.7057	0.00432	9.56996	0.00164
		75.6347	0.0136	53.7964	0.00782	31.6853	0.00432	9.54297	0.00164
		75.6143	0.0136	53.7764	0.00778	31.6583	0.00437	9.52265	0.00164
		75.5873	0.01356	53.7494	0.00778	31.6382	0.00437	9.49566	0.00164
		75.567	0.01356	53.729	0.00778	31.6112	0.00437	9.47567	0.00164
		75.5403	0.01356	53.702	0.00778	31.5908	0.00431	9.44868	0.00164
		75.5199	0.01351	53.6819	0.00778	31.5638	0.00431	9.42836	0.00164
		75.4929	0.01351	53.6616	0.00778	31.5438	0.00431	9.40137	0.00159
		75.4728	0.01347	53.6345	0.00773	31.5167	0.00431	9.38138	0.00159
		75.4458	0.01347	53.6145	0.00773	31.4964	0.00431	9.36105	0.00159
		75.4254	0.01342	53.5875	0.00773	31.4693	0.00431	9.33406	0.00159
		75.4051	0.01342	53.5671	0.00773	31.4493	0.00431	9.31407	0.00159
		75.3784	0.01342	53.5401	0.00773	31.4223	0.00431	9.28708	0.00159
		75.358	0.01334	53.52	0.00768	31.4019	0.00431	9.26676	0.00159
		75.331	0.01334	53.493	0.00768	31.3749	0.00431	9.23977	0.00159
		75.3106	0.01334	53.4727	0.00768	31.3548	0.00431	9.21978	0.00156
		75.2839	0.0133	53.4456	0.00768	31.3345	0.00431	9.19279	0.00156
		75.2635	0.0133	53.4256	0.00768	31.3074	0.00431	9.17247	0.00156
		75.2365	0.0133	53.4052	0.00768	31.2874	0.00427	9.14548	0.00156
		75.2165	0.0133	53.3782	0.00768	31.2604	0.00427	9.12549	0.00156
		75.1894	0.01326	53.3582	0.00764	31.24	0.00427	9.10516	0.00156
		75.1691	0.01326	53.3311	0.00764	31.213	0.00427	9.07817	0.00156
		75.142	0.01326	53.3108	0.00764	31.193	0.00427	9.05818	0.00156
		75.122	0.01326	53.2837	0.00761	31.1659	0.00427	9.03119	0.00156
		75.1017	0.01319	53.2637	0.00761	31.1456	0.00423	9.01087	0.00156
		75.0746	0.01319	53.2367	0.00756	31.1185	0.00423	8.98388	0.00156
		75.0543	0.01319	53.2163	0.00756	31.0985	0.00423	8.96389	0.00156
		75.0276	0.01319	53.1896	0.00756	31.0715	0.00423	8.9369	0.00156
		75.0072	0.01319	53.1692	0.00753	31.0511	0.00423	8.91658	0.00156
		74.9802	0.01314	53.1422	0.00753	31.0311	0.00423	8.88959	0.00156
		74.9601	0.01314	53.1218	0.00753	31.004	0.00423	8.8696	0.00156
		74.9331	0.01309	53.0951	0.00749	30.9837	0.00419	8.84261	0.00156
		74.9127	0.01302	53.0748	0.00749	30.9566	0.00419	8.82228	0.00156
		74.8857	0.01305	53.0544	0.00749	30.9366	0.00419	8.79563	0.00151
		74.8657	0.01305	53.0274	0.00749	30.9096	0.00419	8.7753	0.00151
		74.8386	0.013	53.0074	0.00749	30.8892	0.00419	8.75498	0.00151
		74.8183	0.013	52.9803	0.00749	30.8622	0.00419	8.72799	0.00151
		74.7912	0.013	52.96	0.00749	30.8422	0.00419	8.708	0.00151
		74.7712	0.013	52.9333	0.00749	30.8151	0.00419	8.68101	0.00147
		74.7508	0.01296	52.9129	0.00749	30.7948	0.00419	8.66069	0.00147
		74.7238	0.01293	52.8859	0.00745	30.7677	0.00419	8.6337	0.00147
		74.7038	0.01293	52.8655	0.00745	30.7477	0.00419	8.61371	0.00147
		74.6767	0.01293	52.8388	0.0074	30.7206	0.00419	8.58672	0.00147
		74.6564	0.01288	52.8184	0.0074	30.7003	0.00419	8.56639	0.00147
		74.6294	0.01288	52.7914	0.0074	30.6803	0.00419	8.53974	0.00147
		74.6093	0.01288	52.771	0.0074	30.6532	0.00413	8.51941	0.00147
		74.5823	0.01288	52.751	0.0074	30.6329	0.00413	8.49242	0.00151
		74.5619	0.01283	52.724	0.0074	30.6058	0.00413	8.4721	0.00151
		74.5349	0.01283	52.7036	0.00736	30.5858	0.00413	8.45211	0.00151
		74.5149	0.01279	52.6769	0.00736	30.5588	0.00413	8.43178	0.00151
		74.4878	0.01279	52.6566	0.00736	30.5384	0.00413	8.40346	0.00147
		74.4675	0.01275	52.6295	0.00736	30.5114	0.00413	8.37647	0.00147
		74.4541	0.01279	52.6091	0.00736	30.4913	0.00408	8.35648	0.00147
		74.4191	0.01279	52.5824	0.00736	30.4643	0.00408	8.3295	0.00142
		74.3987	0.01279	52.5621	0.00733	30.4439	0.00408	8.30917	0.00142
		74.3717	0.01273	52.535	0.00733	30.4239	0.00408	8.28252	0.00142
		74.3516	0.01273	52.5147	0.00733	30.3956	0.00408	8.26219	0.00142
		74.3246	0.01267	52.488	0.00733	30.3752	0.00408	8.24187	0.00142
		74.3042	0.01267	52.4676	0.00733	30.3482	0.00408	8.21488	0.00142
		74.2772	0.01263	52.4543	0.00733	30.3281	0.00408	8.19489	0.00142
		74.2572	0.01263	52.4192	0.00733	30.3011	0.00408	8.1679	0.00137
		74.2368	0.01263	52.3989	0.00733	30.2807	0.00408	8.14757	0.00137
		74.2098	0.01259	52.3718	0.00733	30.2537	0.00408	8.12059	0.00137
		74.1898	0.0125	52.3515	0.00733	30.2337	0.00408	8.10059	0.00141
		74.1627	0.0125	52.3248	0.00727	30.2066	0.00404	8.07361	0.00136
		74.1423	0.0125	52.3044	0.00727	30.1863	0.00404	8.05328	0.00136
		74.1153	0.0125	52.2774	0.00727	30.1662	0.00404	8.02663	0.00136
		74.0953	0.0125	52.257	0.00727	30.1392	0.00404	8.0063	0.00136
		74.0683	0.0125	52.237	0.00727	30.1188	0.00404	7.97931	0.00136
		74.0479	0.0125	52.2099	0.00722	30.0918	0.00407	7.95899	0.00136
		74.0208	0.0125	52.1896	0.00722	30.0718	0.00407	7.939	0.00136
		74.0008	0.01247	52.1629	0.00718	30.0447	0.00402	7.91201	0.00136
		73.9738	0.01247	52.1425	0.00718	30.0244	0.00402	7.89168	0.00136
		73.9534	0.01247	52.1155	0.00718	29.9973	0.00402	7.8647	0.00136
		73.9334	0.01247	52.0951	0.00718	29.9773	0.00407	7.8447	0.00136
		73.9064	0.01247	52.0684	0.00718	29.9503	0.00407	7.81772	0.00136
		73.886	0.01242	52.0481	0.00718	29.9299	0.00403	7.79739	0.00136
		73.859	0.01242	52.021	0.00718	29.9032	0.00403	7.77074	0.00136
		73.8389	0.01237	52.0007	0.00718	29.8829	0.00403	7.75041	0.00133
		73.8119	0.01237	51.974	0.00718	29.8625	0.00403	7.72342	0.00128
		73.7915	0.01233	51.9536	0.00718	29.8355	0.00403	7.7031	0.00132
		73.7645	0.01233	51.9266	0.00711	29.8154	0.00403	7.67644	0.00132
		73.7445	0.01223	51.9065	0.00711	29.7884	0.00403	7.65612	0.00137
		73.7174	0.0123	51.8862	0.00711	29.768	0.00403	7.62913	0.0013
		73.6971	0.0123	51.8591	0.00711	29.741	0.00403	7.60914	0.0013
		73.6701	0.01225	51.8388	0.00711	29.721	0.00403	7.58881	0.0013
		73.65	0.01221	51.8121	0.00711	29.6939	0.00403	7.56183	0.0013
		73.6296	0.01221	51.7917	0.00711	29.6736	0.00403	7.5415	0.0013
		73.6026	0.01221	51.7647	0.00707	29.6469	0.00403	7.51485	0.0013
		73.5826	0.01221	51.7446	0.00707	29.6265	0.00399	7.49452	0.0013
		73.5556	0.01215	51.7176	0.00707	29.5995	0.00393	7.46753	0.0013
		73.5352	0.01215	51.6972	0.00707	29.5791	0.00397	7.44721	0.0013
		73.5082	0.01215	51.6702	0.00703	29.5524	0.00397	7.42055	0.0013
		73.4881	0.01219	51.6502	0.00703	29.532	0.00402	7.40023	0.0013
		73.4611	0.01219	51.6232	0.00703	29.5117	0.00395	7.37324	0.0013
		73.4407	0.01219	51.6028	0.00703	29.4846	0.00395	7.35325	0.00126
		73.4137	0.01219	51.5824	0.007	29.4646	0.00395	7.32626	0.00133
		73.3937	0.01214	51.5557	0.007	29.4376	0.00395	7.30594	0.00125
		73.3666	0.01214	51.5354	0.007	29.4172	0.00395	7.28561	0.00125
		73.3463	0.01209	51.5083	0.007	29.3905	0.00395	7.25896	0.00125
		73.3192	0.01209	51.4883	0.00695	29.3702	0.00395	7.23863	0.00125
		73.2992	0.01199	51.4613	0.00695	29.3431	0.00395	7.21164	0.00132
		73.2788	0.01203	51.4409	0.00695	29.3228	0.00395	7.19132	0.00125
		73.2518	0.01203	51.4139	0.00695	29.2961	0.00395	7.16466	0.00125
		73.2318	0.01203	51.3938	0.00695	29.2757	0.00395	7.14434	0.00125
		73.2048	0.01198	51.3668	0.00695	29.2553	0.00395	7.11735	0.00121
		73.1844	0.01198	51.3464	0.0069	29.2283	0.00395	7.09736	0.00121
		73.1574	0.01195	51.3194	0.0069	29.2083	0.00395	7.07037	0.00121
		73.1373	0.01195	51.2994	0.0069	29.1812	0.00395	7.06337	0.00121
		73.1103	0.01195	51.2723	0.0069	29.1609	0.00395	7.02839	0.00121
		73.0899	0.01195	51.252	0.0069	29.1342	0.00395	7.00173	0.00113
		73.0833	0.0119	51.2319	0.0069	29.1138	0.00395	6.98141	0.00116
		73.0415	0.01186	51.2049	0.0069	29.0868	0.00395	6.95442	0.00116
		73.0212	0.01181	51.1846	0.0069	29.0664	0.00395	6.9341	0.00125
		72.9941	0.01181	51.1575	0.0069	29.0531	0.00391	6.90744	0.00119
		72.9741	0.01186	51.1375	0.0069	29.018	0.00396	6.88712	0.00119
		72.9471	0.01186	51.1105	0.00686	28.9977	0.00392	6.86013	0.00119
		72.9267	0.01183	51.0901	0.00686	28.9706	0.00392	6.84014	0.00119
		72.8997	0.01183	51.0834	0.00686	28.9506	0.00392	6.81315	0.00119
		72.8796	0.01177	51.0417	0.00682	28.9235	0.00392	6.79282	0.00119
		72.8526	0.01177	51.0213	0.00682	28.9032	0.00392	6.76583	0.00119
		72.8322	0.01177	50.9943	0.00686	28.8765	0.00384	6.74584	0.00119
		72.8052	0.01173	50.9743	0.00686	28.8561	0.00389	6.72552	0.00112
		72.7852	0.01173	50.9472	0.00682	28.8291	0.00389	6.69853	0.00112
		72.7648	0.01169	50.9269	0.00682	28.8087	0.00393	6.67821	0.00112
		72.7378	0.01166	50.8998	0.00682	28.782	0.00386	6.65155	0.00112
		72.7177	0.01166	50.8798	0.00679	28.7617	0.00386	6.63123	0.00112
		72.6907	0.01161	50.8528	0.00679	28.7413	0.00386	6.60424	0.00125
		72.6703	0.01161	50.8324	0.00679	28.7146	0.00386	6.58425	0.00115
		72.6433	0.01156	50.8054	0.00679	28.6942	0.00386	6.55726	0.00109
		72.6233	0.01156	50.7853	0.00679	28.6672	0.00386	6.53693	0.00109
		72.5963	0.01152	50.7583	0.00675	28.6468	0.00386	6.50994	0.00114
		72.5759	0.01146	50.7379	0.00675	28.6201	0.00386	6.48995	0.0012
		72.5489	0.01151	50.7179	0.00675	28.5998	0.00382	6.46963	0.00115
		72.5288	0.01151	50.6909	0.00675	28.5727	0.00382	6.44264	0.00115
		72.5018	0.01151	50.6705	0.00671	28.5524	0.00382	6.42232	0.00115
		72.4814	0.01151	50.6435	0.00671	28.5257	0.00382	6.39566	0.00115
		72.4614	0.01146	50.6235	0.00671	28.5053	0.00382	6.37534	0.00115
		72.4344	0.01146	50.5964	0.00671	28.4783	0.00387	6.34835	0.00115
		72.414	0.01146	50.5761	0.00671	28.4582	0.00382	6.32836	0.00111
		72.387	0.01142	50.549	0.00671	28.4312	0.00376	6.30137	0.00111
		72.3669	0.01142	50.529	0.00671	28.4108	0.00379	6.28104	0.00105
		72.3399	0.01142	50.502	0.00667	28.3905	0.00379	6.25406	0.00109
		72.3196	0.01142	50.4816	0.00667	28.3638	0.00384	6.23406	0.00109
		72.2925	0.01142	50.4546	0.00667	28.3434	0.00379	6.20708	0.00109
		72.2725	0.01142	50.4345	0.00663	28.3164	0.00379	6.18675	0.00105
		72.2455	0.01136	50.4142	0.00663	28.296	0.00379	6.15976	0.00112
		72.2251	0.01136	50.3871	0.00663	28.2693	0.00379	6.13977	0.00102
		72.1984	0.01136	50.3671	0.00663	28.249	0.00379	6.11278	0.00102
		72.178	0.01136	50.3401	0.00663	28.2219	0.00379	6.09246	0.00102
		72.151	0.01132	50.3197	0.00659	28.2019	0.00379	6.07247	0.00106
		72.1306	0.01127	50.2927	0.00659	28.1749	0.00379	6.04548	0.00106
		72.1106	0.0113	50.2726	0.00659	28.1545	0.00379	6.02515	0.00103
		72.0836	0.0113	50.2456	0.00659	28.1275	0.00379	5.99817	0.00107
		72.0632	0.0113	50.2253	0.00659	28.1074	0.00379	5.97817	0.00107
		72.0362	0.01124	50.1982	0.00659	28.0871	0.00379	5.95119	0.00107
		72.0161	0.0112	50.1782	0.00659	28.0601	0.00379	5.93086	0.001
		71.9891	0.0112	50.1512	0.00659	28.0397	0.00379	5.90387	0.001
		71.9687	0.0112	50.1308	0.00659	28.013	0.00379	5.88388	0.00105
		71.942	0.01116	50.1037	0.00659	27.9926	0.00375	5.85689	0.00105
		71.9217	0.01116	50.0837	0.00659	27.9656	0.00375	5.83657	0.00105
		71.8946	0.01116	50.0634	0.00654	27.9456	0.00375	5.81658	0.00105
		71.8743	0.01116	50.0363	0.00654	27.9185	0.00375	5.78959	0.00105
		71.8476	0.01116	50.0163	0.00649	27.8982	0.00375	5.76926	0.00105
		71.8272	0.01113	49.9893	0.00649	27.8711	0.00375	5.74228	0.00105
		71.8068	0.01113	49.9689	0.00649	27.8511	0.0037	5.72228	0.00105
		71.7798	0.01113	49.9419	0.00649	27.8241	0.0037	5.6953	0.001
		71.7598	0.01113	49.9218	0.00649	27.8037	0.0037	5.67364	0.001
		71.7327	0.01113	49.8948	0.00649	27.7767	0.0037	5.64665	0.001
		71.7124	0.01107	49.8744	0.00645	27.7566	0.0037	5.62666	0.001
		71.6843	0.01107	49.8474	0.00645	27.7363	0.0037	5.60633	0.001
		71.664	0.01107	49.8274	0.00645	27.7092	0.00366	5.57935	0.001
		71.637	0.01103	49.807	0.00645	27.6892	0.00366	5.55935	0.000906897
		71.6166	0.01103	49.78	0.00645	27.6608	0.00366	5.53237	0.000964371
		71.5966	0.01103	49.76	0.00645	27.6405	0.00366	5.51204	0.000964371
		71.5695	0.01098	49.7329	0.00645	27.6134	0.00366	5.48505	0.000964371
		71.5492	0.01098	49.7126	0.00645	27.5934	0.00366	5.46506	0.000964371
		71.5221	0.01098	49.6842	0.00641	27.573	0.00366	5.43807	0.00106
		71.5021	0.01092	49.6641	0.00641	27.546	0.00366	5.41775	0.000932452
		71.4751	0.01092	49.6371	0.00641	27.5256	0.00366	5.39076	0.000932452
		71.4547	0.01088	49.6168	0.00641	27.499	0.00366	5.37077	0.000932452
		71.428	0.01088	49.5897	0.00641	27.4786	0.00366	5.34378	0.000932452
		71.4076	0.01088	49.5697	0.00641	27.4516	0.00366	5.32346	0.000932452
		71.3806	0.01088	49.5493	0.00641	27.4312	0.0036	5.29647	0.000932452
		71.3602	0.01088	49.5223	0.00641	27.4045	0.00365	5.27648	0.000932452
		71.3335	0.01088	49.5023	0.00641	27.3841	0.00365	5.25615	0.000932452
		71.3132	0.01088	49.4752	0.00641	27.3571	0.00365	5.22916	0.000932452
		71.2928	0.01083	49.4549	0.00637	27.3371	0.00365	5.20917	0.000887746
		71.2658	0.01083	49.4278	0.00637	27.31	0.00372	5.18218	0.000887746
		71.2458	0.01078	49.4078	0.00637	27.2897	0.00362	5.16186	0.000887746
		71.2187	0.01078	49.3808	0.00637	27.2626	0.00357	5.13487	0.000887746
		71.1984	0.01078	49.3604	0.00637	27.2426	0.00357	5.11488	0.000887746
		71.1716	0.01078	49.3334	0.00633	27.2222	0.00357	5.08789	0.000887746
		71.1513	0.01073	49.3133	0.00633	27.1952	0.00363	5.06757	0.000887746
		71.1243	0.01073	49.2863	0.00633	27.1752	0.00363	5.04058	0.000887746
		71.1039	0.01069	49.2659	0.00633	27.1481	0.00363	5.02059	0.000887746
		71.0772	0.01069	49.2459	0.00633	27.1278	0.00358	4.9936	0.000929261
		71.0568	0.01069	49.2189	0.00633	27.1007	0.00358	4.97327	0.000833464
		71.0298	0.01064	49.1985	0.00627	27.0807	0.00354	4.95328	0.000833464
		71.0098	0.01064	49.1715	0.00627	27.0537	0.00354	4.92629	0.000833464
		70.9827	0.01064	49.1515	0.00627	27.0333	0.00354	4.90597	0.000833464
		70.9624	0.01058	49.1244	0.00627	27.0063	0.00354	4.87898	0.000779182
		70.942	0.01058	49.1041	0.00627	26.9863	0.00354	4.85899	0.000779182
		70.9153	0.01058	49.077	0.00627	26.9592	0.00354	4.832	0.000833464
		70.8949	0.01058	49.057	0.00627	26.9389	0.00354	4.81168	0.000833464
		70.8679	0.01058	49.03	0.00627	26.9188	0.00359	4.78469	0.000833464
		70.8475	0.01058	49.0096	0.00624	26.8918	0.00359	4.7647	0.000833464
		70.8208	0.01054	48.9826	0.00624	26.8714	0.00359	4.73771	0.000833464
		70.8005	0.01054	48.9625	0.00624	26.8444	0.00355	4.71738	0.000833464
		70.7734	0.01054	48.9355	0.00624	26.8244	0.00355	4.69039	0.000791928
		70.7534	0.0105	48.9151	0.00624	26.7973	0.00355	4.6704	0.000791928
		70.7264	0.0105	48.8951	0.00624	26.777	0.00352	4.65008	0.000791928
		70.706	0.0105	48.8681	0.00624	26.7499	0.00352	4.62309	0.000791928
		70.6857	0.01046	48.8477	0.00619	26.7299	0.00352	4.6031	0.000791928
		70.659	0.01046	48.8207	0.00619	26.7029	0.00352	4.57611	0.000791928
		70.6386	0.01046	48.8006	0.00619	26.6825	0.00352	4.55579	0.000791928
		70.6116	0.01041	48.7736	0.00616	26.6555	0.00352	4.5288	0.000791928
		70.5912	0.01041	48.7533	0.00616	26.6354	0.00348	4.50881	0.000791928
		70.5645	0.01041	48.7262	0.0062	26.6084	0.00348	4.48182	0.000791928
		70.5441	0.01041	48.7062	0.00614	26.588	0.00348	4.46149	0.000791928
		70.5171	0.01034	48.6791	0.00614	26.568	0.00348	4.4345	0.000728091
		70.4971	0.01038	48.6588	0.00614	26.541	0.00348	4.41451	0.000728091
		70.47	0.01034	48.6388	0.00614	26.5206	0.00348	4.38753	0.000728091
		70.4497	0.01034	48.6117	0.00614	26.4936	0.00348	4.3672	0.000728091
		70.4226	0.01034	48.5914	0.00614	26.4736	0.00348	4.34721	0.000728091
		70.4026	0.01029	48.5643	0.0061	26.4465	0.00348	4.32688	0.000728091
		70.3756	0.01029	48.5443	0.0061	26.4262	0.00348	4.29856	0.000728091
		70.3552	0.01025	48.5173	0.0061	26.3991	0.00348	4.27157	0.000728091
		70.3419	0.01025	48.4969	0.0061	26.3791	0.00348	4.25158	0
		70.3068	0.01025	48.4699	0.0061	26.3521	0.00348	4.2246	0.0007249
		70.2865	0.01022	48.4498	0.0061	26.3317	0.00348	4.20427	0.0007249
		70.2594	0.01022	48.4228	0.0061	26.3117	0.00348
		70.2394	0.01017	48.4024	0.00606	26.2833	0.00348
		70.2124	0.01021	48.3757	0.00606	26.2629	0.00343
		70.192	0.01021	48.3554	0.00606	26.2359	0.0034
		70.1716	0.01021	48.3417	0.00606	26.2159	0.00344
		70.1449	0.01016	48.3066	0.00606	26.1888	0.00344
		70.1246	0.01016	48.2866	0.00606	26.1685	0.00344
		70.0975	0.01016	48.2596	0.00602	26.1414	0.0035
		70.0772	0.01016	48.2392	0.00602	26.1214	0.00341
		70.0505	0.01016	48.2122	0.00602	26.0944	0.00341
		70.0301	0.01016	48.1922	0.00602	26.074	0.00341
		70.0031	0.01016	48.1651	0.00596	26.054	0.00341
		69.9831	0.01012	48.1448	0.00596	26.0269	0.00341
		69.956	0.01012	48.1247	0.00596	26.0066	0.00341
		69.9356	0.01007	48.0977	0.00596	25.9796	0.00341
		69.9086	0.01007	48.0773	0.00596	25.9595	0.00341
		69.8886	0.01007	48.0503	0.00596	25.9325	0.00341
		69.8615	0.01003	48.0303	0.00596	25.9121	0.00341
		69.8412	0.01	48.0032	0.00596	25.8851	0.00341
		69.8208	0.01	47.9829	0.00591	25.8651	0.00341
		69.7941	0.00994	47.9558	0.00591	25.838	0.00341
		69.7738	0.00994	47.9358	0.00591	25.8177	0.00341
		69.7467	0.00994	47.9088	0.00591	25.7976	0.00337
		69.7267	0.00994	47.8884	0.00591	25.7706	0.00337
		69.6997	0.00994	47.8617	0.00591	25.7503	0.00337
		69.6793	0.00994	47.8413	0.00591	25.7232	0.00337
		69.6523	0.00988	47.8143	0.00586	25.7032	0.00337
		69.6322	0.00988	47.794	0.00586	25.6761	0.00337
		69.6052	0.00988	47.7739	0.00586	25.6558	0.00337
		69.5848	0.00988	47.7469	0.00586	25.6288	0.00337
		69.5578	0.00988	47.7265	0.00586	25.6087	0.00337
		69.5378	0.00988	47.6998	0.00586	25.5817	0.0033
		69.5174	0.00983	47.6795	0.00581	25.5613	0.0033
		69.4904	0.00983	47.6524	0.00581	25.5343	0.0033
		69.4703	0.00983	47.6321	0.00581	25.5143	0.0033
		69.4433	0.00983	47.6054	0.00581	25.4872	0.0033
		69.423	0.00979	47.585	0.00581	25.4669	0.0033
		69.3959	0.00979	47.558	0.00586	25.4398	0.0033
		69.3759	0.00979	47.5376	0.00579	25.4198	0.0033
		69.3488	0.00979	47.5109	0.00579	25.3994	0.0033
		69.3285	0.00979	47.4905	0.00579	25.3724	0.0033
		69.3015	0.00979	47.4702	0.00579	25.3524	0.0033
		69.2814	0.00979	47.4435	0.00579	25.3253	0.0033
		69.2544	0.00976	47.4231	0.00574	25.305	0.00325
		69.234	0.00976	47.3961	0.00574	25.2779	0.0033
		69.207	0.00971	47.3757	0.00574	25.2579	0.0033
		69.187	0.00971	47.349	0.00574	25.2309	0.0033
		69.1599	0.00967	47.3287	0.0057	25.2105	0.0033
		69.1396	0.00967	47.3016	0.0057	25.1835	0.0033
		69.1195	0.00967	47.2813	0.0057	25.1635	0.0033
		69.0925	0.00967	47.2546	0.00574	25.1431	0.00325
		69.0721	0.0096	47.2342	0.00574	25.1161	0.00325
		69.0451	0.0096	47.2071	0.00574	25.096	0.00325
		69.0251	0.0096	47.1871	0.00574	25.069	0.00325
		68.998	0.0096	47.1601	0.00571	25.0486	0.00325
		68.9777	0.0096	47.1397	0.00571	25.0216	0.00325
		68.971	0.0096	47.1194	0.00571	25.0016	0.00321
		68.9293	0.00954	47.0927	0.00571	24.9745	0.00321
		68.9089	0.00954	47.0723	0.00567	24.9542	0.00321
		68.8819	0.00954	47.0453	0.00567	24.9408	0.00321
		68.8619	0.00954	47.0249	0.00567	24.9058	0.00321
		68.8348	0.00954	46.9982	0.00567	24.8854	0.00321
		68.8145	0.00954	46.9778	0.00567	24.8584	0.00321
		68.7874	0.00949	46.9712	0.00567	24.8383	0.00326
		68.7674	0.00949	46.9291	0.00567	24.8113	0.00326
		68.7404	0.00949	46.9091	0.00567	24.7909	0.00326
		68.72	0.00949	46.882	0.00561	24.7639	0.00326
		68.693	0.00944	46.8617	0.00561	24.7439	0.00326
		68.6729	0.00944	46.835	0.00567	24.7168	0.00326
		68.6526	0.00944	46.8146	0.00562	24.6965	0.00322
		68.6255	0.00939	46.7876	0.00562	24.6695	0.00322
		68.6055	0.00939	46.7672	0.00562	24.6494	0.00322
		68.5785	0.00939	46.7405	0.00562	24.6291	0.00322
		68.5581	0.00939	46.7202	0.00562	24.602	0.00322
		68.5311	0.00936	46.6931	0.00558	24.582	0.00317
		68.511	0.00936	46.6731	0.00558	24.555	0.00317
		68.484	0.00936	46.6461	0.00558	24.5346	0.00317
		68.4637	0.00931	46.6257	0.00554	24.5076	0.00317
		68.4366	0.00931	46.6053	0.00554	24.4875	0.00317
		68.4166	0.00931	46.5786	0.00554	24.4605	0.00317
		68.3895	0.00931	46.5583	0.00554	24.4401	0.00317
		68.3692	0.00931	46.5312	0.00554	24.4131	0.00317
		68.3492	0.00923	46.5109	0.00549	24.3931	0.00317
		68.3221	0.00923	46.4842	0.00549	24.366	0.00317
		68.3018	0.00923	46.4638	0.00549	24.3457	0.00317
		68.2747	0.00923	46.4368	0.00549	24.319	0.00317
		68.2547	0.00923	46.4168	0.00549	24.2986	0.00317
		68.2277	0.00919	46.3897	0.00556	24.2782	0.00313
		68.2073	0.00919	46.3693	0.00548	24.2512	0.00313
		68.1803	0.00919	46.3423	0.00548	24.2312	0.00313
		68.1602	0.00919	46.3223	0.00548	24.2041	0.00317
		68.1332	0.00919	46.3019	0.00548	24.1838	0.00317
		68.1128	0.00919	46.2749	0.00548	24.1571	0.00317
		68.0858	0.00915	46.2545	0.00548	24.1367	0.00317
		68.0658	0.00915	46.2278	0.00548	24.1097	0.00317
		68.0387	0.00911	46.2075	0.00544	24.0893	0.00313
		68.0184	0.00911	46.1804	0.00544	24.0626	0.00313
		67.9984	0.00911	46.1604	0.00544	24.0423	0.00313
		67.9713	0.00911	46.1334	0.00544	24.0152	0.00313
		67.951	0.00911	46.113	0.00544	23.9949	0.00313
		67.9239	0.00911	46.086	0.00544	23.9682	0.00313
		67.9039	0.00904	46.0659	0.00539	23.9478	0.00313
		67.8769	0.00904	46.0389	0.00539	23.9274	0.00313
		67.8565	0.00904	46.0185	0.00539	23.9007	0.00308
		67.8294	0.00904	45.9915	0.00539	23.8804	0.00308
		67.8094	0.00904	45.9715	0.00539	23.8533	0.00308
		67.7824	0.00904	45.9511	0.00539	23.833	0.00308
		67.762	0.00904	45.9241	0.00539	23.8063	0.00308
		67.7353	0.00899	45.904	0.00539	23.7859	0.00308
		67.715	0.00899	45.877	0.00539	23.7589	0.00308
		67.6946	0.00899	45.8567	0.00535	23.7385	0.00308
		67.6676	0.00899	45.8296	0.00535	23.7118	0.00308
		67.6475	0.00899	45.8096	0.00535	23.6914	0.00308
		67.6205	0.00895	45.7826	0.00535	23.6644	0.00308
		67.6001	0.00895	45.7622	0.00535	23.6444	0.00308
		67.5718	0.00895	45.7352	0.00535	23.624	0.00308
		67.5517	0.00891	45.7151	0.00531	23.597	0.00308
		67.5247	0.00891	45.6881	0.00531	23.5766	0.00308
		67.5044	0.00886	45.6677	0.00531	23.5486	0.00304
		67.4843	0.00886	45.6477	0.00531	23.5282	0.00304
		67.4573	0.00883	45.6207	0.00531	23.5012	0.00308
		67.4369	0.00883	45.6003	0.00531	23.4808	0.00308
		67.4099	0.00883	45.5719	0.00531	23.4541	0.00308
		67.3899	0.00887	45.5519	0.00531	23.4338	0.00308
		67.3628	0.00887	45.5249	0.00531	23.4134	0.00304
		67.3425	0.00882	45.5045	0.00531	23.3864	0.00304
		67.3154	0.00882	45.4775	0.00528	23.3664	0.00304
		67.2954	0.00882	45.4575	0.00528	23.3393	0.00304
		67.2684	0.00879	45.4371	0.00523	23.319	0.00304
		67.248	0.00879	45.41	0.00523	23.2922	0.00304
		67.2213	0.00879	45.39	0.00523	23.2719	0.00304
		67.2009	0.00875	45.363	0.00523	23.2448	0.00304
		67.1806	0.00868	45.3426	0.00523	23.2245	0.00304
		67.1535	0.00872	45.3156	0.00523	23.1978	0.00304
		67.1335	0.00872	45.2956	0.00523	23.1774	0.00304
		67.1065	0.00872	45.2685	0.00523	23.1504	0.00304
		67.0861	0.00872	45.2482	0.00526	23.13	0.00304
		67.0591	0.00872	45.2211	0.00533	23.11	0.00304
		67.0391	0.00872	45.2011	0.00525	23.083	0.00304
		67.012	0.00869	45.1741	0.00525	23.0626	0.003
		66.9917	0.00869	45.1537	0.00521	23.0359	0.003
		66.965	0.00869	45.1337	0.00521	23.0155	0.003
		66.9446	0.00869	45.1066	0.00521	22.9885	0.003
		66.9176	0.00869	45.0863	0.00521	22.9681	0.003
		66.8972	0.00869	45.0592	0.00521	22.9414	0.003
		66.8705	0.00869	45.0392	0.00521	22.9211	0.003
		66.8501	0.00865	45.0122	0.00521	22.894	0.003
		66.8298	0.00865	44.9918	0.00517	22.8737	0.00297
		66.8027	0.00861	44.9648	0.00517	22.847	0.00297
		66.7827	0.00861	44.9448	0.00517	22.8266	0.00297
		66.7557	0.00861	44.9177	0.00517	22.8062	0.00297
		66.7353	0.00857	44.8974	0.00517	22.7796	0.00297
		66.7086	0.00857	44.8703	0.00517	22.7592	0.00297
		66.6882	0.00857	44.8503	0.00512	22.7322	0.00297
		66.6612	0.00857	44.8299	0.00512	22.7118	0.00297
		66.6409	0.00857	44.8029	0.00512	22.6851	0.00297
		66.6141	0.00857	44.7829	0.00512	22.6647	0.00297
		66.5938	0.00854	44.7558	0.00507	22.6377	0.00297
		66.5667	0.00854	44.7355	0.00507	22.6177	0.00297
		66.5467	0.00854	44.7084	0.00507	22.5906	0.00292
		66.5264	0.00854	44.6884	0.00507	22.5703	0.00295
		66.4993	0.00854	44.6614	0.00507	22.5432	0.00295
		66.479	0.00848	44.641	0.00507	22.5232	0.003
		66.4523	0.00848	44.614	0.00507	22.5028	0.00294
		66.4319	0.00848	44.5939	0.00507	22.4758	0.00294
		66.4049	0.00848	44.5669	0.00507	22.4554	0.00294
		66.3845	0.00844	44.5466	0.00507	22.4287	0.00294
		66.3578	0.00844	44.5195	0.00507	22.4084	0.00294
		66.3374	0.0084	44.4995	0.00507	22.3813	0.00294
		66.3104	0.0084	44.4791	0.00507	22.3613	0.00291
		66.2904	0.00836	44.4521	0.00507	22.3343	0.00291
		66.2633	0.0084	44.4321	0.00507	22.3139	0.00286
		66.243	0.0084	44.405	0.00507	22.2869	0.00286
		66.2296	0.0084	44.3847	0.00507	22.2669	0.00286
		66.1946	0.00835	44.3576	0.00503	22.2398	0.00286
		66.1742	0.00835	44.3376	0.00503	22.2195	0.00286
		66.1472	0.00831	44.3106	0.005	22.1991	0.00286
		66.1268	0.00831	44.2902	0.005	22.1711	0.00286
		66.1001	0.00827	44.2632	0.005	22.1507	0.00283
		66.0798	0.00827	44.2431	0.005	22.1237	0.00283
		66.0594	0.00827	44.2294	0.005	22.1036	0.00283
		66.0327	0.00827	44.1944	0.005	22.0766	0.00287
		66.0123	0.00818	44.1744	0.005	22.0562	0.00287
		65.9853	0.00825	44.1473	0.005	22.0292	0.00284
		65.9649	0.00825	44.127	0.005	22.0092	0.00284
		65.9382	0.00825	44.0999	0.005	21.9888	0.00284
		65.9179	0.00821	44.0799	0.005	21.9618	0.00284
		65.8908	0.00821	44.0529	0.005	21.9414	0.00284
		65.8705	0.00821	44.0325	0.00494	21.9147	0.00287
		65.8438	0.00821	44.0055	0.00494	21.8943	0.00287
		65.8234	0.00817	43.9855	0.00494	21.8673	0.0028
		65.7964	0.00817	43.9651	0.00494	21.8473	0.0028
		65.7763	0.00817	43.9381	0.00494	21.8203	0.00286
		65.7493	0.00817	43.918	0.00494	21.7999	0.00292
		65.7289	0.00812	43.891	0.00494	21.7728	0.00286
		65.7086	0.00812	43.8706	0.00494	21.7528	0.00286
		65.6819	0.00812	43.8436	0.00494	21.7258	0.00286
		65.6615	0.00812	43.8236	0.00494	21.7054	0.00286
		65.6345	0.00812	43.7965	0.00494	21.6784	0.00286
		65.6141	0.00812	43.7762	0.00494	21.6584	0.00286
		65.5874	0.00809	43.7491	0.0049	21.638	0.00286
		65.567	0.00803	43.7291	0.0049	21.611	0.00286
		65.54	0.00807	43.7021	0.0049	21.5909	0.0028
		65.52	0.00807	43.6817	0.0049	21.5639	0.0028
		65.4929	0.00803	43.6617	0.0049	21.5435	0.0028
		65.4726	0.00803	43.6346	0.0049	21.5165	0.0028
		65.4456	0.00803	43.6143	0.0049	21.4965	0.0028
		65.4255	0.00803	43.5872	0.0049	21.4694	0.00288
		65.4052	0.00803	43.5672	0.0049	21.4491	0.00282
		65.3781	0.00803	43.5402	0.0049	21.422	0.00278
		65.3578	0.00803	43.5198	0.00486	21.402	0.00282
		65.3311	0.00797	43.4928	0.00486	21.375	0.00282
		65.3107	0.00797	43.4728	0.00486	21.3546	0.00287
		65.2837	0.00797	43.4457	0.00486	21.3346	0.00281
		65.2636	0.00797	43.4254	0.00486	21.3075	0.00281
		65.2366	0.00797	43.3987	0.00483	21.2872	0.00281
		65.2163	0.00797	43.3783	0.00483	21.2602	0.00281
		65.1892	0.00797	43.3513	0.00483	21.2401	0.00277
		65.1692	0.00793	43.3309	0.00483	21.2131	0.00277
		65.1421	0.00793	43.3109	0.00483	21.1927	0.00277
		65.1218	0.00788	43.2838	0.00483	21.1657	0.00277
		65.0948	0.00792	43.2635	0.00483	21.1457	0.0027
		65.0747	0.00792	43.2364	0.00483	21.1186	0.00277
		65.0544	0.00792	43.2164	0.00483	21.0983	0.00277
		65.0273	0.00786	43.1894	0.00483	21.0712	0.00277
		65.0073	0.00786	43.169	0.00483	21.0512	0.00277
		64.9803	0.00786	43.1423	0.00483	21.0242	0.00283
		64.9599	0.00786	43.1219	0.00483	21.0038	0.00275
		64.9329	0.00786	43.0949	0.00478	20.9838	0.00275
		64.9128	0.00786	43.0746	0.00478	20.9567	0.00275
		64.8858	0.00782	43.0545	0.00478	20.9364	0.00275
		64.8654	0.00782	43.0275	0.00478	20.9093	0.00278
		64.8588	0.00782	43.0071	0.00478	20.8893	0.00274
		64.817	0.00791	42.9801	0.00475	20.8623	0.00274
		64.7967	0.00786	42.9601	0.00475	20.8419	0.00274
		64.7696	0.00775	42.933	0.00475	20.8286	0.00274
		64.7496	0.00775	42.9127	0.00475	20.7935	0.00278
		64.7226	0.00775	42.886	0.00475	20.7732	0.00278
		64.7022	0.00775	42.8656	0.00475	20.7461	0.00278
		64.6752	0.00775	42.8372	0.00475	20.7261	0.00274
		64.6552	0.00775	42.8169	0.00475	20.6991	0.00265
		64.6281	0.00775	42.7968	0.00475	20.6787	0.00271
		64.6078	0.00775	42.7698	0.00469	20.6517	0.00271
		64.5807	0.00775	42.7494	0.00469	20.6316	0.00279
		64.5607	0.00771	42.7224	0.00469	20.6046	0.00272
		64.5403	0.00771	42.7024	0.00469	20.5842	0.00272
		64.5133	0.00771	42.6753	0.00469	20.5572	0.00272
		64.4933	0.00771	42.655	0.00469	20.5372	0.00272
		64.4662	0.00767	42.6283	0.00469	20.5101	0.00272
		64.4459	0.00767	42.6079	0.00469	20.4898	0.00272
		64.4188	0.00767	42.5809	0.00469	20.4698	0.00272
		64.3988	0.0076	42.5605	0.00469	20.4427	0.00272
		64.3718	0.0076	42.5405	0.00469	20.4224	0.00266
		64.3514	0.00765	42.5135	0.00469	20.3953	0.0027
		64.3244	0.00765	42.4931	0.00469	20.3753	0.0027
		64.3043	0.00761	42.4661	0.00469	20.3483	0.0027
		64.2773	0.00761	42.446	0.00469	20.3279	0.0027
		64.2569	0.00761	42.419	0.00465	20.3009	0.0027
		64.2369	0.00756	42.3986	0.00465	20.2808	0.0027
		64.2099	0.00756	42.3719	0.00465	20.2538	0.00264
		64.1895	0.00756	42.3516	0.00465	20.2334	0.00264
		64.1625	0.00756	42.3245	0.0046	20.2064	0.00264
		64.1425	0.00756	42.3042	0.0046	20.1864	0.00272
		64.1154	0.00756	42.2775	0.0046	20.166	0.00268
		64.0951	0.00752	42.2571	0.0046	20.139	0.00268
		64.068	0.00752	42.2301	0.0046	20.1189	0.00268
		64.048	0.00752	42.21	0.00466	20.0919	0.00264
		64.021	0.00752	42.183	0.00466	20.0715	0.00264
		64.0006	0.00752	42.1626	0.00466	20.0445	0.00264
		63.9736	0.00752	42.1423	0.00459	20.0245	0.00264
		63.9535	0.00747	42.1156	0.00459	19.9974	0.00264
		63.9265	0.00747	42.0952	0.00459	19.9771	0.00264
		63.9061	0.00747	42.0682	0.00459	19.9501	0.00264
		63.8861	0.00747	42.0478	0.00459	19.93	0.00264
		63.8591	0.00747	42.0211	0.00455	19.903	0.00264
		63.8387	0.00743	42.0008	0.00455	19.8826	0.00264
		63.8117	0.00743	41.9737	0.00455	19.8556	0.0027
		63.7916	0.00739	41.9537	0.00455	19.8356	0.00263
		63.7646	0.00739	41.9267	0.00455	19.8152	0.00263
		63.7443	0.00739	41.9063	0.00455	19.7882	0.00263
		63.7172	0.00739	41.8859	0.00455	19.7681	0.00263
		63.6972	0.00739	41.8592	0.00455	19.7411	0.00263
		63.6701	0.00735	41.8389	0.00451	19.7207	0.00263
		63.6498	0.00732	41.8118	0.00451	19.6937	0.00263
		63.6228	0.00732	41.7915	0.00451	19.6737	0.00263
		63.6027	0.00732	41.7648	0.00451	19.6466	0.00263
		63.5824	0.00732	41.7444	0.00448	19.6263	0.0026
		63.5553	0.00732	41.7174	0.00448	19.5992	0.0026
		63.5353	0.00732	41.6974	0.00448	19.5792	0.0026
		63.5083	0.00732	41.6703	0.00444	19.5522	0.0026
		63.4879	0.00732	41.6499	0.00444	19.5318	0.0026
		63.4595	0.00732	41.6229	0.00444	19.5118	0.0026
		63.4395	0.00732	41.6029	0.00448	19.4847	0.0026
		63.4125	0.00732	41.5759	0.00448	19.4644	0.00255
		63.3921	0.00732	41.5555	0.00445	19.436	0.00255
		63.3721	0.00732	41.5351	0.00445	19.416	0.00255
		63.345	0.00732	41.5084	0.00445	19.389	0.00255
		63.3247	0.00728	41.4881	0.00445	19.3686	0.00255
		63.2976	0.00728	41.4597	0.00445	19.3416	0.00255
		63.2776	0.00728	41.4397	0.00445	19.3215	0.00255
		63.2506	0.00724	41.4126	0.00441	19.3012	0.00255
		63.2302	0.00718	41.3923	0.00441	19.2741	0.00255
		63.2032	0.00718	41.3652	0.00441	19.2541	0.00255
		63.1832	0.00718	41.3452	0.00441	19.2271	0.00255
		63.1561	0.00718	41.3248	0.00441	19.2067	0.00255
		63.1358	0.00718	41.2978	0.00441	19.1797	0.00255
[truncated: 9,800 more rows]

## Sheet: figure2f
Figure 2f		εt (%)	σt (MPa)	εt (%)	σt (MPa)	εt (%)	σt (MPa)	εt (%)	σt (MPa)	εt (%)	σt (MPa)	εt (%)	σt (MPa)	εt (%)	σt (MPa)	εt (%)	σt (MPa)	εt (%)	σt (MPa)	εt (%)	σt (MPa)
	Tensile	0	0	0	0	0	0	0	0	0	0	0	0	0	0	0	0	0	0	0	0
		2	0.00145	4.1381	0.000431085	4.12144	0.000421509	2.52143	0.000490154	4.29287	0.000384782	4.45478	0.000387974	2.55	0.000416721	4.45954	0.000394368	4.47621	0.000379984	4.49287	0.000399146
		4.23572	0.00234	4.33096	0.000458226	4.3143	0.000504538	2.86905	0.000490154	4.48573	0.000419913	4.64764	0.000474195	2.64762	0.000416721	4.6524	0.000447054	4.66907	0.000459821	4.63811	0.000437468
		4.42859	0.00246	4.47621	0.000522094	4.45716	0.000581174	2.96428	0.000515699	4.62859	0.000467811	4.79288	0.000533265	2.79047	0.000426286	4.79526	0.000496549	4.81193	0.000501326	4.82859	0.00049176
		4.57383	0.00252	4.61906	0.000560406	4.65002	0.000672172	3.15714	0.000507709	4.82145	0.000573184	4.98574	0.000579567	2.98333	0.000440671	4.98812	0.000528488	4.95717	0.000560406	4.97383	0.000539649
		4.76431	0.00254	4.81193	0.000640233	4.79526	0.000721666	3.30238	0.000517295	4.96669	0.000638637	5.1286	0.000622667	3.12857	0.000483771	5.13336	0.000577981	5.15003	0.000653	5.16669	0.000579567
		4.90955	0.00259	4.95717	0.000691333	4.98812	0.000774352	3.49286	0.000579557	5.15955	0.00067697	5.32146	0.000686546	3.32142	0.000525285	5.32622	0.000662607	5.29527	0.000697717	5.31193	0.000622678
		5.10241	0.00267	5.15003	0.000825443	5.13098	0.000811079	3.6381	0.000632243	5.30241	0.00073604	5.4667	0.000723262	3.46428	0.000571588	5.46908	0.000707303	5.48575	0.000715272	5.45479	0.000653
		5.24527	0.00272	5.29289	0.000871745	5.32384	0.000886119	3.83096	0.000680151	5.49527	0.00077116	5.65956	0.000788726	3.65714	0.00063386	5.66194	0.000755201	5.63099	0.000758372	5.64765	0.000729656
		5.43813	0.00285	5.48575	0.000895694	5.46908	0.000938815	3.9762	0.000747211	5.64051	0.000817463	5.80242	0.00083822	3.80238	0.000688131	5.80718	0.000799918	5.82385	0.000817452	5.79289	0.000782343
		5.58337	0.0029	5.63099	0.0009404	5.65956	0.00101	4.16668	0.000825443	5.83337	0.00091326	5.99528	0.000887714	3.99524	0.000756797	5.99766	0.000839826	5.96909	0.000860573	5.98337	0.000835028
		5.77623	0.00291	5.82385	0.00101	5.8048	0.00108	4.31192	0.000887714	5.97623	0.000962754	6.14051	0.000946784	4.1381	0.000809483	6.14289	0.000884523	6.15956	0.000941986	6.12861	0.000879735
		5.91909	0.00296	5.96671	0.00106	5.99766	0.0011	4.45716	0.000938804	6.12147	0.00101	6.33336	0.001	4.33096	0.000850988	6.28812	0.000924451	6.30479	0.000980309	6.32145	0.000916451
		6.11194	0.00304	6.15956	0.00117	6.14289	0.00116	4.64764	0.00104	6.31431	0.00105	6.4762	0.00104	4.4762	0.000911664	6.48096	0.000983521	6.49763	0.00101	6.46668	0.00095637
		6.25717	0.0031	6.30479	0.00124	6.33336	0.00122	4.79288	0.00108	6.45716	0.00109	6.62143	0.00108	4.61906	0.000969147	6.62381	0.00104	6.64048	0.00103	6.65714	0.00101
		6.4024	0.00315	6.49763	0.00124	6.47858	0.00126	4.98574	0.00112	6.65	0.00114	6.81427	0.00113	4.81192	0.00104	6.81665	0.00106	6.83332	0.00109	6.80237	0.00105
		6.59286	0.00328	6.64048	0.00129	6.62381	0.00132	5.13098	0.00116	6.79523	0.00117	6.95712	0.00118	4.95716	0.00109	6.96188	0.00111	6.97855	0.00112	6.99521	0.00109
		6.73809	0.00332	6.83332	0.00134	6.81665	0.0014	5.32146	0.00125	6.98807	0.00126	7.14996	0.00122	5.15002	0.00114	7.15473	0.00113	7.12378	0.00117	7.13806	0.00112
		6.93093	0.00333	6.97855	0.00139	6.9595	0.00145	5.4667	0.00129	7.13092	0.00131	7.29519	0.00127	5.29288	0.00119	7.29757	0.00118	7.31424	0.00125	7.3309	0.00116
		7.07378	0.00336	7.12139	0.00143	7.15234	0.00149	5.65956	0.00138	7.32376	0.00135	7.48803	0.00133	5.48574	0.00121	7.49042	0.00126	7.45947	0.00129	7.47613	0.00119
		7.26662	0.00344	7.31424	0.00155	7.29757	0.00153	5.8048	0.00141	7.46899	0.0014	7.63088	0.00136	5.63098	0.00126	7.63564	0.00131	7.65231	0.00131	7.62136	0.00124
		7.41185	0.00349	7.45947	0.00159	7.48803	0.00159	5.99528	0.00152	7.66183	0.00143	7.82372	0.00142	5.82384	0.00134	7.82611	0.00133	7.79754	0.00134	7.81182	0.00129
		7.60469	0.0036	7.65231	0.00159	7.63326	0.00162	6.14051	0.00153	7.80468	0.00148	7.96895	0.00146	5.9667	0.00139	7.97133	0.00137	7.988	0.0014	7.95705	0.00132
		7.74754	0.00365	7.79516	0.00163	7.82611	0.00171	6.33336	0.00157	7.99752	0.00155	8.1618	0.00152	6.15956	0.00143	8.16418	0.0014	8.13323	0.00143	8.14989	0.00137
		7.94038	0.00366	7.988	0.00169	7.97133	0.00176	6.4762	0.0016	8.14275	0.0016	8.30464	0.00156	6.30478	0.00147	8.3094	0.00143	8.32607	0.0015	8.29512	0.0014
		8.08561	0.0037	8.13323	0.00174	8.1618	0.0018	6.62143	0.00165	8.2856	0.00163	8.49748	0.00161	6.49525	0.0015	8.49987	0.00153	8.46891	0.00152	8.48558	0.00144
		8.27845	0.00377	8.32369	0.00185	8.30702	0.00184	6.81427	0.00175	8.47844	0.00165	8.64271	0.00163	6.64047	0.00154	8.64509	0.00156	8.66176	0.00154	8.63081	0.00146
		8.4213	0.00382	8.46891	0.0019	8.49987	0.00189	6.9595	0.00176	8.62367	0.00168	8.83318	0.00169	6.83332	0.00164	8.79032	0.00162	8.80699	0.00157	8.82365	0.0015
		8.56653	0.00386	8.66176	0.00189	8.64509	0.00192	7.14996	0.00182	8.81651	0.00174	8.9784	0.00172	6.97854	0.00167	8.98316	0.00163	8.99983	0.00163	8.9665	0.00155
		8.75937	0.00397	8.80699	0.00193	8.83556	0.00202	7.29519	0.00186	8.95936	0.00178	9.12363	0.00178	7.12139	0.00173	9.12601	0.00167	9.14268	0.00168	9.15934	0.0016
		8.90222	0.00401	8.99745	0.002	8.98078	0.00205	7.48803	0.00188	9.1522	0.00187	9.31647	0.00182	7.31423	0.00174	9.31885	0.00169	9.2879	0.00172	9.30457	0.00166
		9.09506	0.00403	9.14268	0.00203	9.12601	0.00211	7.63326	0.00195	9.29743	0.00192	9.45932	0.00186	7.45946	0.00179	9.46408	0.00173	9.48075	0.00177	9.49741	0.00168
		9.24029	0.00407	9.2879	0.00209	9.31647	0.00213	7.82372	0.00201	9.49027	0.00191	9.65216	0.00191	7.64992	0.00181	9.65454	0.00181	9.62359	0.0018	9.64026	0.00172
		9.43313	0.00414	9.48075	0.00219	9.4617	0.00217	7.96895	0.00208	9.63312	0.00196	9.79739	0.00195	7.79515	0.00186	9.79977	0.00185	9.81644	0.00181	9.78549	0.00175
		9.57598	0.00419	9.62359	0.00223	9.65454	0.00222	8.1618	0.00212	9.82596	0.00201	9.99023	0.00199	7.98799	0.00194	9.99261	0.00185	9.96166	0.00186	9.97833	0.00179
		9.76882	0.00428	9.81644	0.00226	9.79977	0.00227	8.30464	0.00216	9.97119	0.00205	10.1331	0.00204	8.13322	0.00199	10.1378	0.00189	10.1545	0.0019	10.1236	0.00182
		9.91405	0.00432	9.96166	0.00228	9.99023	0.00233	8.49748	0.0022	10.164	0.00213	10.3259	0.00207	8.32368	0.00201	10.3283	0.00192	10.2973	0.00194	10.314	0.00187
		10.1069	0.00435	10.1521	0.00236	10.1355	0.00238	8.64271	0.00224	10.3069	0.00217	10.4711	0.0021	8.46891	0.00206	10.4735	0.00196	10.4902	0.00198	10.4593	0.0019
		10.2497	0.00438	10.2973	0.0024	10.3283	0.00241	8.78794	0.00229	10.4997	0.00216	10.6616	0.00216	8.66176	0.00209	10.6188	0.002	10.6354	0.00201	10.6521	0.00192
		10.4426	0.00446	10.4902	0.00246	10.4735	0.00246	8.9784	0.00236	10.6449	0.00221	10.8068	0.00219	8.80698	0.00213	10.8116	0.00207	10.8283	0.00204	10.7949	0.00195
		10.5878	0.00451	10.6354	0.00251	10.664	0.00252	9.12363	0.0024	10.7878	0.00224	10.9521	0.00224	8.99744	0.00223	10.9544	0.00212	10.9711	0.00208	10.9878	0.00198
		10.7806	0.00457	10.8259	0.00253	10.8092	0.00254	9.31647	0.00246	10.9806	0.0023	11.1449	0.00226	9.14267	0.00225	11.1473	0.00211	11.164	0.00212	11.133	0.00202
		10.9235	0.00461	10.9711	0.00256	10.9544	0.00259	9.45932	0.00249	11.1259	0.00232	11.2878	0.00232	9.2879	0.00229	11.2925	0.00215	11.3092	0.00216	11.3259	0.00208
		11.0687	0.00464	11.164	0.00263	11.1449	0.00263	9.65216	0.00254	11.3187	0.00241	11.4806	0.00233	9.47836	0.00229	11.483	0.00218	11.502	0.0022	11.4687	0.00213
		11.2616	0.00469	11.3092	0.00266	11.2901	0.00268	9.79739	0.00258	11.4616	0.00245	11.6258	0.00237	9.62359	0.00234	11.6282	0.00222	11.6449	0.00224	11.6615	0.00212
		11.4044	0.00473	11.4997	0.00273	11.483	0.0027	9.99023	0.00263	11.6544	0.00245	11.8187	0.00242	9.81643	0.00237	11.821	0.00231	11.7901	0.00226	11.8068	0.00216
		11.5973	0.0048	11.6449	0.00277	11.6282	0.00274	10.1331	0.00269	11.7996	0.00249	11.9615	0.00247	9.96166	0.00242	11.9663	0.00235	11.983	0.00229	11.9996	0.00217
		11.7425	0.00484	11.7901	0.0028	11.8187	0.00282	10.3259	0.0027	11.9925	0.00255	12.1544	0.00249	10.1521	0.00251	12.1567	0.00233	12.1258	0.00233	12.1425	0.00222
		11.9353	0.00489	11.9806	0.00283	11.9639	0.00286	10.4711	0.00275	12.1353	0.00258	12.2996	0.00253	10.2973	0.00255	12.302	0.00238	12.3186	0.00236	12.2877	0.00225
		12.0782	0.00494	12.1258	0.00285	12.1567	0.0029	10.664	0.0028	12.2805	0.00262	12.4996	0.00256	10.4902	0.00256	12.4567	0.00239	12.4734	0.00239	12.4901	0.00228
		12.271	0.00498	12.3186	0.00293	12.2996	0.00294	10.8068	0.00284	12.4829	0.00265	12.6448	0.0026	10.6354	0.0026	12.6496	0.00246	12.6662	0.00243	12.6329	0.00233
		12.3186	0.005	12.4734	0.00296	12.502	0.00298	10.9521	0.00288	12.6258	0.00269	12.79	0.00265	10.8259	0.00263	12.7924	0.00251	12.8091	0.00246	12.8257	0.00237
		12.5686	0.00506	12.6162	0.003	12.6472	0.00301	11.1449	0.00293	12.8186	0.00274	12.9829	0.00269	10.9711	0.00266	12.9853	0.00254	12.9543	0.00249	12.971	0.00239
		12.7615	0.00516	12.8091	0.00305	12.7924	0.00306	11.2878	0.00297	12.9638	0.00275	13.1257	0.00273	11.1639	0.00276	13.1305	0.00258	13.1471	0.00251	13.1638	0.00244
		12.9067	0.00519	12.9543	0.00307	12.9829	0.00311	11.4806	0.00298	13.1567	0.00286	13.3186	0.00275	11.3068	0.00278	13.3209	0.00259	13.29	0.00255	13.3067	0.00248
		13.0995	0.00521	13.1471	0.00314	13.1281	0.00315	11.6258	0.00302	13.2995	0.0029	13.4638	0.00279	11.4997	0.00278	13.4662	0.00263	13.4828	0.00261	13.4995	0.00249
		13.2424	0.00523	13.29	0.00317	13.3209	0.00317	11.8187	0.00308	13.4924	0.0029	13.6566	0.00283	11.6449	0.0028	13.659	0.00268	13.6281	0.00264	13.6447	0.00252
		13.4352	0.00531	13.4828	0.00325	13.4662	0.00321	11.9615	0.00313	13.6376	0.00293	13.7995	0.00286	11.7901	0.00285	13.8042	0.00272	13.8209	0.00264	13.79	0.00253
		13.5805	0.00534	13.6281	0.00329	13.6566	0.00326	12.1544	0.00317	13.8304	0.00297	13.9923	0.0029	11.9806	0.00288	13.9947	0.00273	13.9638	0.00269	13.9804	0.00258
		13.7733	0.00542	13.8185	0.0033	13.8019	0.0033	12.2996	0.00321	13.9733	0.00299	14.1375	0.00295	12.1353	0.00293	14.1399	0.00278	14.1566	0.00272	14.1257	0.0026
		13.9161	0.00545	13.9638	0.00331	13.9947	0.00334	12.502	0.00324	14.1661	0.00308	14.328	0.00297	12.3282	0.00296	14.2852	0.0028	14.3018	0.00275	14.3185	0.00268
		14.109	0.00547	14.1566	0.00338	14.1399	0.00339	12.6448	0.00329	14.3113	0.00312	14.4732	0.003	12.4734	0.00299	14.478	0.00283	14.4947	0.00282	14.4613	0.00269
		14.2542	0.00551	14.3018	0.00341	14.3304	0.00342	12.79	0.00334	14.4542	0.00314	14.6661	0.00305	12.6639	0.00301	14.6209	0.00285	14.6375	0.00284	14.6542	0.0027
		14.3971	0.00555	14.4923	0.00351	14.4756	0.00345	12.9829	0.00339	14.647	0.00315	14.8113	0.00308	12.8091	0.00305	14.8137	0.00292	14.8304	0.00286	14.7994	0.00272
		14.5899	0.00562	14.6375	0.00354	14.6209	0.00348	13.1257	0.00341	14.7923	0.00316	14.9542	0.00311	12.9543	0.00308	14.9589	0.00296	14.9756	0.00288	14.9923	0.00277
		14.7351	0.00566	14.8304	0.00354	14.8113	0.00354	13.3186	0.00344	14.9851	0.00322	15.147	0.00315	13.1448	0.00316	15.1494	0.00298	15.1684	0.00292	15.1351	0.00281
		14.928	0.00572	14.9756	0.00357	14.9565	0.00358	13.4638	0.00347	15.128	0.00324	15.2922	0.00319	13.29	0.0032	15.2946	0.00303	15.3113	0.00295	15.3279	0.00286
		15.0708	0.00575	15.1661	0.00363	15.1494	0.00362	13.6566	0.00354	15.3208	0.00333	15.4851	0.0032	13.4828	0.00321	15.4875	0.00301	15.4565	0.00297	15.4732	0.00289
		15.2637	0.00574	15.3113	0.00366	15.2946	0.00366	13.7995	0.00358	15.466	0.00337	15.6279	0.00324	13.6281	0.00325	15.6327	0.00304	15.6494	0.00304	15.666	0.00288
		15.4089	0.00577	15.4565	0.00369	15.4851	0.00368	13.9923	0.00362	15.6589	0.00336	15.8208	0.00328	13.8185	0.00325	15.8231	0.00312	15.7922	0.00307	15.8089	0.00291
		15.6017	0.00585	15.647	0.00378	15.6303	0.00372	14.1375	0.00366	15.8017	0.00339	15.966	0.00333	13.9637	0.0033	15.9684	0.00315	15.985	0.00307	15.9541	0.00293
		15.7446	0.0059	15.7922	0.0038	15.8231	0.00377	14.3304	0.00368	15.9946	0.00344	16.1564	0.00334	14.1566	0.00337	16.1612	0.00316	16.1303	0.0031	16.1469	0.00302
		15.9374	0.00597	15.985	0.00382	15.966	0.00382	14.4732	0.00372	16.1398	0.00347	16.3017	0.0034	14.3018	0.00342	16.3041	0.00318	16.3231	0.00313	16.2898	0.00304
		16.0827	0.006	16.1303	0.00384	16.1588	0.00385	14.6185	0.00374	16.3302	0.00355	16.4945	0.0034	14.4923	0.00341	16.4969	0.00318	16.466	0.00316	16.4826	0.00309
		16.2755	0.00603	16.3207	0.0039	16.3041	0.0039	14.8113	0.0038	16.4755	0.00359	16.6397	0.00343	14.6375	0.00346	16.6421	0.00322	16.6588	0.00324	16.6278	0.0031
		16.4183	0.00605	16.466	0.00393	16.4969	0.0039	14.9542	0.00382	16.6207	0.00362	16.8302	0.00347	14.8304	0.00346	16.7874	0.00325	16.804	0.00326	16.8207	0.00309
		16.6112	0.00613	16.6588	0.004	16.6397	0.00394	15.147	0.00388	16.8135	0.00363	16.9754	0.0035	14.9732	0.0035	16.9778	0.00337	16.9969	0.00327	16.9635	0.00311
		16.7564	0.00616	16.804	0.00404	16.8326	0.00399	15.2922	0.0039	16.9564	0.00364	17.1207	0.00354	15.1661	0.00357	17.123	0.0034	17.1397	0.0033	17.1564	0.00319
		16.8993	0.00621	16.9945	0.00405	16.9778	0.00403	15.4851	0.00394	17.1492	0.00368	17.3135	0.00358	15.3113	0.0036	17.3159	0.00338	17.2849	0.00333	17.3016	0.00322
		17.0921	0.00627	17.1397	0.00407	17.1707	0.00407	15.6279	0.00397	17.2945	0.00371	17.4564	0.00362	15.4565	0.00364	17.4611	0.0034	17.4778	0.00336	17.4945	0.00325
		17.2373	0.00629	17.2849	0.00411	17.3135	0.0041	15.8208	0.00403	17.4873	0.00378	17.6492	0.00361	15.647	0.00365	17.6516	0.0034	17.6206	0.00339	17.6373	0.00328
		17.4302	0.00632	17.4754	0.00419	17.4587	0.00414	15.966	0.00406	17.6302	0.00381	17.7944	0.00366	15.7922	0.00368	17.7968	0.00343	17.8135	0.00343	17.8301	0.00327
		17.573	0.00634	17.6206	0.00423	17.6516	0.00415	16.1588	0.0041	17.823	0.00382	17.9849	0.00369	15.985	0.00369	17.9897	0.00353	17.9587	0.00346	17.9754	0.00329
		17.7659	0.0064	17.8135	0.00429	17.7944	0.00418	16.3017	0.00414	17.9682	0.00384	18.1301	0.00373	16.1303	0.00372	18.1325	0.00357	18.1516	0.00347	18.1682	0.00337
		17.9111	0.00644	17.9587	0.00431	17.9873	0.00423	16.4945	0.00416	18.1587	0.0039	18.323	0.00376	16.3207	0.00379	18.3254	0.00354	18.2944	0.00351	18.3111	0.0034
		18.1039	0.00649	18.1492	0.00432	18.1325	0.00427	16.6397	0.00419	18.3039	0.00391	18.4682	0.00381	16.4659	0.00383	18.4706	0.00357	18.4872	0.00354	18.4563	0.00343
		18.2468	0.00653	18.2944	0.00434	18.3254	0.0043	16.8326	0.00424	18.4968	0.00397	18.6587	0.00381	16.6588	0.00382	18.6634	0.0036	18.6325	0.00356	18.6491	0.00345
		18.4396	0.00656	18.4872	0.0044	18.4682	0.00435	16.9754	0.00428	18.642	0.00399	18.8039	0.00384	16.8016	0.00386	18.8063	0.00363	18.8253	0.00361	18.792	0.00346
		18.5848	0.00658	18.6301	0.00443	18.661	0.00436	17.1207	0.00431	18.8325	0.00401	18.9967	0.00389	16.9945	0.00387	18.9515	0.00366	18.9682	0.00362	18.9848	0.00347
		18.7277	0.00661	18.8229	0.00448	18.8063	0.00439	17.3135	0.00436	18.9777	0.00404	19.1396	0.00391	17.1397	0.00391	19.1443	0.00374	19.161	0.00364	19.1301	0.00348
		18.9205	0.00668	18.9682	0.00451	18.9991	0.00445	17.4564	0.00437	19.1229	0.00406	19.2848	0.00395	17.3326	0.00399	19.2896	0.00378	19.3062	0.00366	19.3229	0.00358
		19.0658	0.00672	19.161	0.00454	19.142	0.00448	17.6492	0.00439	19.3134	0.00411	19.4776	0.00399	17.4754	0.00402	19.48	0.00376	19.4991	0.0037	19.4657	0.00361
		19.2586	0.00677	19.3038	0.00456	19.2872	0.00452	17.7944	0.00442	19.4586	0.00413	19.6229	0.00403	17.6206	0.00406	19.6253	0.00379	19.6419	0.00372	19.6586	0.00362
		19.4015	0.00679	19.4967	0.00462	19.48	0.00455	17.9873	0.0045	19.6514	0.00419	19.8133	0.004	17.8135	0.00405	19.8181	0.00381	19.7871	0.00374	19.8038	0.00365
		19.5943	0.00682	19.6419	0.00465	19.6229	0.00459	18.1301	0.00452	19.7967	0.00422	19.9586	0.00403	17.9563	0.00409	19.9609	0.00384	19.98	0.00379	19.9966	0.00357
		19.7395	0.00685	19.7871	0.00468	19.8157	0.00459	18.323	0.00455	19.9871	0.00423	20.1514	0.00411	18.1492	0.0041	20.1538	0.00391	20.1228	0.00383	20.1395	0.00366
		19.9324	0.0069	19.9776	0.00473	19.9609	0.00462	18.4682	0.00459	20.1324	0.00425	20.2966	0.00416	18.2944	0.00412	20.299	0.00395	20.3157	0.00382	20.2847	0.00368
		20.0752	0.00694	20.1228	0.00475	20.1538	0.0047	18.661	0.00462	20.3252	0.0043	20.4871	0.00417	18.4872	0.00422	20.4918	0.00391	20.4609	0.00385	20.4776	0.0038
		20.2681	0.00699	20.3157	0.00478	20.2966	0.00475	18.8039	0.00466	20.4704	0.00433	20.6323	0.00421	18.6301	0.00425	20.6347	0.00395	20.6537	0.00389	20.6204	0.0038
		20.4133	0.00701	20.4585	0.0048	20.4895	0.00474	18.9967	0.00471	20.6609	0.00437	20.8252	0.00419	18.8229	0.00422	20.8275	0.00398	20.7966	0.00392	20.8133	0.00378
		20.6061	0.00706	20.6514	0.00486	20.6347	0.00478	19.142	0.00475	20.8061	0.00442	20.968	0.00422	18.9682	0.00426	20.9728	0.00401	20.9894	0.00398	20.9585	0.0038
		20.749	0.00708	20.7966	0.00489	20.8275	0.00479	19.2848	0.00476	20.999	0.00442	21.1608	0.00433	19.161	0.00428	21.1656	0.00408	21.1347	0.00399	21.1513	0.0038
		20.9418	0.00714	20.9894	0.00493	20.9704	0.00483	19.4776	0.0048	21.1418	0.00445	21.3061	0.00434	19.3038	0.0043	21.3085	0.0041	21.3275	0.00399	21.2942	0.00383
		21.0871	0.00717	21.1323	0.00495	21.1632	0.00489	19.6229	0.0048	21.287	0.00446	21.4989	0.00435	19.4967	0.0044	21.4537	0.00413	21.4703	0.00401	21.487	0.00392
		21.2775	0.0072	21.3251	0.00498	21.3085	0.00492	19.8157	0.00482	21.4799	0.0045	21.6418	0.00437	19.6419	0.00442	21.6465	0.00412	21.6632	0.00406	21.6322	0.00395
		21.4227	0.00724	21.4703	0.00501	21.5013	0.00494	19.9586	0.00483	21.6251	0.00454	21.787	0.0044	19.8347	0.0044	21.7894	0.00415	21.8084	0.00408	21.8251	0.00394
		21.568	0.00726	21.6632	0.00505	21.6441	0.00498	20.1514	0.00491	21.8156	0.0046	21.9798	0.00439	19.9776	0.00444	21.9822	0.00419	21.9513	0.0041	21.9679	0.00395
		21.7608	0.0073	21.806	0.00508	21.7894	0.00502	20.2966	0.00494	21.9608	0.00463	22.0751	0.00445	20.1228	0.00447	22.0798	0.0042	22.0965	0.00412	22.0656	0.00402
		21.9037	0.00733	21.9989	0.00512	21.9822	0.00503	20.4895	0.00499	22.056	0.00461	22.3251	0.00446	20.3157	0.0045	22.3298	0.0042	22.2989	0.00413	22.3155	0.00406
		22.0965	0.00739	22.0965	0.00513	22.0774	0.00509	20.6323	0.00501	22.3084	0.00464	22.4703	0.00451	20.4585	0.00453	22.4727	0.00425	22.4917	0.00418	22.4584	0.00407
		22.2512	0.00741	22.2965	0.00515	22.3274	0.0051	20.8252	0.00502	22.4989	0.00473	22.6631	0.00452	20.6514	0.00459	22.6179	0.00427	22.6346	0.00421	22.6512	0.00408
		22.3941	0.00744	22.4893	0.0052	22.4727	0.00515	20.9704	0.00504	22.6441	0.00478	22.806	0.00454	20.7966	0.00463	22.8107	0.00432	22.8274	0.00426	22.7965	0.00408
		22.5869	0.00748	22.6346	0.00524	22.6655	0.00515	21.1632	0.0051	22.7893	0.00479	22.9988	0.00463	20.9894	0.0046	22.956	0.00434	22.9726	0.00428	22.9893	0.00408
		22.7322	0.00751	22.8274	0.0053	22.8084	0.00518	21.3061	0.00514	22.9798	0.00478	23.144	0.00466	21.1323	0.00463	23.1464	0.00442	23.1655	0.00427	23.1321	0.0041
		22.925	0.00755	22.9703	0.00534	22.9536	0.00519	21.4989	0.00517	23.125	0.00479	23.2893	0.00468	21.3251	0.00465	23.2917	0.00445	23.3083	0.0043	23.325	0.0042
		23.0679	0.00758	23.1631	0.00534	23.1464	0.00525	21.6441	0.00521	23.3178	0.00483	23.4797	0.0047	21.4703	0.00469	23.4845	0.00442	23.4535	0.00433	23.4702	0.00422
		23.2607	0.00762	23.3083	0.00536	23.2893	0.00528	21.787	0.00521	23.4631	0.00486	23.625	0.00472	21.6632	0.00475	23.6273	0.00445	23.6464	0.00436	23.663	0.00423
		23.4059	0.00765	23.4535	0.0054	23.4821	0.00533	21.9798	0.00524	23.6535	0.00494	23.8178	0.00471	21.7584	0.00474	23.8202	0.00448	23.7892	0.00437	23.8059	0.00424
		23.5988	0.00766	23.644	0.00545	23.6273	0.00536	22.0774	0.00527	23.7988	0.00496	23.963	0.00472	21.9608	0.00478	23.9654	0.0045	23.9821	0.00444	23.9987	0.00425
		23.7416	0.0077	23.7892	0.00549	23.8202	0.00536	22.3274	0.00532	23.9916	0.00496	24.1535	0.00481	22.1536	0.0048	24.1582	0.00458	24.1273	0.00448	24.144	0.00426
		23.9345	0.00773	23.9821	0.00553	23.963	0.00539	22.4703	0.00535	24.1368	0.00497	24.2987	0.00484	22.2965	0.00484	24.3011	0.00462	24.3202	0.00446	24.2868	0.00429
		24.0797	0.00778	24.1249	0.00555	24.1559	0.00546	22.6631	0.00537	24.3273	0.00502	24.4916	0.00484	22.4893	0.00491	24.494	0.00458	24.463	0.00448	24.4797	0.00437
		24.2725	0.00784	24.3178	0.00557	24.3011	0.0055	22.8084	0.00539	24.4725	0.00503	24.6344	0.00488	22.6346	0.00495	24.6392	0.00462	24.6558	0.00452	24.6249	0.0044
		24.4154	0.00787	24.463	0.0056	24.494	0.00552	22.9512	0.00541	24.6178	0.00506	24.8273	0.00486	22.8274	0.00491	24.832	0.00464	24.8011	0.00454	24.8177	0.0044
		24.6082	0.00789	24.6558	0.00565	24.6368	0.00555	23.144	0.00548	24.8082	0.00511	24.9725	0.0049	22.9702	0.00496	24.9749	0.00466	24.9939	0.00459	24.9606	0.00441
		24.7535	0.00792	24.7987	0.00568	24.8296	0.00552	23.2893	0.00549	24.9534	0.00513	25.1653	0.00498	23.1631	0.00496	25.1201	0.00467	25.1367	0.00462	25.1534	0.00443
		24.9439	0.00795	24.9915	0.00574	24.9749	0.00555	23.4821	0.00555	25.1463	0.00513	25.3082	0.00501	23.3083	0.00499	25.3129	0.00475	25.3296	0.0046	25.2986	0.00444
		25.0891	0.00798	25.1367	0.00576	25.1677	0.00563	23.625	0.00556	25.2915	0.00516	25.4534	0.00503	23.5012	0.00507	25.4558	0.00478	25.4748	0.00464	25.4915	0.00451
		25.2344	0.00801	25.3296	0.00578	25.3105	0.00568	23.8178	0.00556	25.482	0.0052	25.6462	0.00503	23.644	0.0051	25.6486	0.00475	25.6177	0.00466	25.6343	0.00453
		25.4272	0.00806	25.4724	0.00579	25.4558	0.0057	23.963	0.00558	25.6272	0.00522	25.7915	0.00506	23.7892	0.00512	25.7938	0.00477	25.8105	0.00469	25.8272	0.00452
		25.5701	0.00809	25.6177	0.00582	25.6486	0.00573	24.1559	0.00567	25.82	0.00528	25.9819	0.00507	23.9821	0.0051	25.9867	0.00481	25.9557	0.0047	25.9724	0.00454
		25.7629	0.00811	25.8105	0.00586	25.7915	0.00574	24.2987	0.00569	25.9653	0.00528	26.1272	0.00509	24.1249	0.00512	26.1295	0.00483	26.1486	0.00477	26.1653	0.00458
		25.9081	0.00813	25.9534	0.00587	25.9843	0.00573	24.4916	0.00572	26.1557	0.00529	26.32	0.00518	24.3178	0.00516	26.3224	0.00489	26.2914	0.00479	26.3081	0.0046
		26.101	0.00816	26.1462	0.00594	26.1295	0.00575	24.6368	0.00573	26.301	0.0053	26.4628	0.0052	24.463	0.00518	26.4676	0.00492	26.4843	0.00477	26.4533	0.00462
		26.2438	0.00819	26.2914	0.00595	26.3224	0.00585	24.8296	0.00572	26.4938	0.00536	26.6557	0.00518	24.6558	0.00523	26.6605	0.00489	26.6295	0.00479	26.6462	0.00469
		26.4367	0.00826	26.4843	0.00598	26.4652	0.00589	24.9725	0.00573	26.6366	0.00538	26.8009	0.00522	24.7987	0.00526	26.8033	0.00492	26.8224	0.00484	26.789	0.00469
		26.5819	0.00828	26.6271	0.006	26.6581	0.00586	25.1653	0.00584	26.8295	0.00546	26.9938	0.0052	24.9915	0.00522	26.9961	0.00495	26.9652	0.00486	26.9819	0.00468
		26.7723	0.0083	26.82	0.00605	26.8033	0.0059	25.3105	0.00587	26.9747	0.00549	27.1366	0.00523	25.1367	0.00526	27.1414	0.00497	27.158	0.0049	27.1271	0.00469
		26.9176	0.00831	26.9652	0.00607	26.9961	0.00589	25.4534	0.00589	27.1676	0.00549	27.3295	0.00532	25.3296	0.00528	27.2842	0.00498	27.3033	0.00492	27.3199	0.00473
		27.0628	0.00834	27.158	0.00613	27.139	0.00592	25.6462	0.00591	27.3104	0.00552	27.4747	0.00535	25.4724	0.00531	27.4771	0.00506	27.4937	0.00492	27.4628	0.00474
		27.2556	0.00838	27.3009	0.00613	27.3318	0.00603	25.7915	0.00593	27.4556	0.00553	27.6199	0.00537	25.6653	0.00537	27.6223	0.00509	27.639	0.00494	27.6556	0.00481
		27.3985	0.0084	27.4937	0.00615	27.4771	0.00607	25.9843	0.00593	27.6485	0.00557	27.8104	0.00535	25.8105	0.0054	27.8151	0.00507	27.8318	0.00498	27.8009	0.00482
		27.5913	0.00846	27.639	0.00618	27.6199	0.0061	26.1272	0.00595	27.7937	0.00558	27.9556	0.00536	25.9534	0.00543	27.958	0.00509	27.977	0.005	27.9937	0.00481
		27.7366	0.00848	27.7818	0.00622	27.8128	0.00608	26.32	0.00606	27.9842	0.00563	28.1484	0.0054	26.1462	0.00542	28.1508	0.00513	28.1199	0.00502	28.1365	0.00482
		27.9294	0.00849	27.9747	0.00625	27.958	0.00609	26.4652	0.00607	28.1294	0.00565	28.2913	0.00542	26.2914	0.00543	28.2961	0.00515	28.3127	0.00505	28.3294	0.00486
		28.0723	0.00853	28.1199	0.00628	28.1508	0.0061	26.6581	0.00609	28.3222	0.00566	28.4841	0.0055	26.4843	0.00547	28.4889	0.00522	28.4579	0.00508	28.4746	0.00488
		28.2651	0.00858	28.3127	0.00633	28.2937	0.00612	26.8009	0.00609	28.4651	0.00568	28.6294	0.00553	26.6271	0.00548	28.6317	0.00524	28.6508	0.00506	28.6651	0.00495
		28.4103	0.0086	28.4556	0.00636	28.4865	0.00623	26.9938	0.0061	28.6579	0.00572	28.8222	0.00549	26.82	0.00556	28.8246	0.0052	28.7936	0.00509	28.8103	0.00498
		28.6008	0.00866	28.6484	0.00636	28.6317	0.00626	27.139	0.00612	28.8032	0.00574	28.9651	0.00552	26.9652	0.00559	28.9698	0.00524	28.9865	0.00514	28.9555	0.00498
		28.746	0.00868	28.7936	0.00638	28.8246	0.00622	27.3318	0.00622	28.996	0.0058	29.1579	0.00555	27.158	0.00556	29.1626	0.00526	29.1317	0.00517	29.1484	0.00496
		28.9389	0.00868	28.9865	0.0064	28.9674	0.00625	27.4747	0.00625	29.1389	0.00582	29.3031	0.00557	27.3009	0.00558	29.3055	0.00528	29.3222	0.00519	29.2912	0.00496
		29.0841	0.0087	29.1293	0.00642	29.1603	0.00626	27.6199	0.00625	29.2841	0.00584	29.496	0.00565	27.4937	0.00561	29.4983	0.00534	29.4674	0.00521	29.4841	0.00502
		29.2746	0.00875	29.3222	0.00648	29.3055	0.0063	27.8128	0.00625	29.4769	0.00583	29.6388	0.00567	27.639	0.00564	29.6436	0.00537	29.6602	0.00521	29.6293	0.00503
		29.4198	0.00878	29.4674	0.00651	29.4983	0.00638	27.9556	0.00625	29.6198	0.00585	29.8317	0.00562	27.8318	0.00569	29.7864	0.00538	29.8055	0.00524	29.8221	0.0051
		29.565	0.0088	29.6602	0.00653	29.6412	0.00641	28.1484	0.00628	29.8126	0.00589	29.9769	0.00566	27.9746	0.00572	29.9793	0.00535	29.9959	0.00528	29.965	0.00512
		29.7579	0.00884	29.8031	0.00654	29.834	0.00637	28.2937	0.00629	29.9578	0.00592	30.1197	0.00567	28.1675	0.0057	30.1245	0.00536	30.1412	0.00531	30.1578	0.0051
		29.9007	0.00887	29.9959	0.00657	29.9793	0.00641	28.4865	0.0064	30.1507	0.00598	30.3126	0.00571	28.3127	0.00573	30.3173	0.0054	30.2864	0.00533	30.303	0.0051
		30.0935	0.00887	30.1412	0.00659	30.1221	0.00643	28.6294	0.00642	30.2935	0.006	30.4578	0.00573	28.4556	0.00575	30.4602	0.00543	30.4792	0.00535	30.4935	0.00516
		30.2388	0.0089	30.334	0.00665	30.3149	0.00646	28.8222	0.00641	30.4864	0.00598	30.6506	0.0058	28.6484	0.00579	30.653	0.00549	30.6221	0.00537	30.6387	0.00517
		30.4292	0.00895	30.4768	0.00668	30.4602	0.00649	28.9674	0.00642	30.6316	0.00599	30.7935	0.00583	28.7936	0.00581	30.7982	0.00553	30.8149	0.00537	30.8316	0.00522
		30.5745	0.00897	30.6221	0.00671	30.653	0.00657	29.1579	0.00644	30.8244	0.00604	30.9863	0.00578	28.9865	0.00587	30.9911	0.00549	30.9601	0.00539	30.9768	0.00526
		30.7673	0.00902	30.8149	0.0067	30.7959	0.00661	29.3031	0.00645	30.9673	0.00605	31.1316	0.00581	29.1293	0.00589	31.1339	0.00552	31.1506	0.00543	31.1197	0.00525
		30.9125	0.00904	30.9578	0.00673	30.9887	0.00657	29.496	0.00655	31.1601	0.00611	31.3244	0.00584	29.3222	0.00586	31.3268	0.00555	31.2958	0.00544	31.3125	0.00524
		31.103	0.00903	31.1506	0.00678	31.1339	0.0066	29.6412	0.00658	31.3054	0.00613	31.4672	0.00587	29.4674	0.00589	31.472	0.00556	31.4887	0.00544	31.4577	0.00523
		31.2482	0.00906	31.2958	0.00679	31.3268	0.00662	29.8317	0.00657	31.4982	0.00612	31.6601	0.00593	29.6602	0.00593	31.6649	0.00562	31.6339	0.00547	31.6506	0.00528
		31.4411	0.00913	31.4887	0.00684	31.4696	0.00664	29.9769	0.0066	31.641	0.00613	31.8053	0.00596	29.8031	0.00595	31.8077	0.00564	31.8244	0.00549	31.7934	0.00529
		31.5839	0.00915	31.6315	0.00685	31.6625	0.00672	30.1221	0.0066	31.7863	0.00615	31.8529	0.00591	29.9959	0.006	31.8553	0.0056	31.8744	0.00552	31.9958	0.00529
		31.7291	0.00916	31.8244	0.00684	31.8077	0.00674	30.3149	0.00663	31.9886	0.00621	32.1505	0.00595	30.1411	0.00603	32.1553	0.00564	32.1243	0.00554	32.141	0.0053
		31.8744	0.0092	31.872	0.00688	31.8553	0.0067	30.4578	0.00664	32.1315	0.00623	32.2958	0.00597	30.334	0.00599	32.2981	0.00566	32.3172	0.00556	32.3338	0.00535
		32.0767	0.00918	32.122	0.00691	32.1529	0.00671	30.6506	0.00674	32.3243	0.00623	32.4886	0.00604	30.4768	0.00603	32.491	0.00572	32.46	0.00559	32.4767	0.00537
		32.2672	0.00925	32.3148	0.00696	32.2981	0.00674	30.7959	0.00676	32.4696	0.00625	32.6315	0.00606	30.6221	0.00604	32.6362	0.00575	32.6529	0.00559	32.6219	0.00539
		32.4124	0.00928	32.46	0.00699	32.491	0.00683	30.9863	0.00674	32.6624	0.00629	32.8243	0.00604	30.8149	0.00608	32.8291	0.00571	32.7981	0.00561	32.8148	0.00547
		32.6053	0.00932	32.6529	0.00699	32.6338	0.00686	31.1316	0.00675	32.8053	0.00631	32.9695	0.00607	30.9578	0.00609	32.9719	0.00573	32.9886	0.00565	32.9576	0.00547
		32.7505	0.00934	32.7957	0.00702	32.8267	0.00683	31.3244	0.00679	32.9505	0.00634	33.1624	0.0061	31.1506	0.00616	33.1647	0.00578	33.1338	0.00566	33.1505	0.00545
		32.941	0.00934	32.9886	0.00706	32.9719	0.00686	31.4696	0.00681	33.1433	0.00641	33.3052	0.00612	31.2958	0.00619	33.31	0.00579	33.3266	0.00568	33.2957	0.00545
		33.0862	0.00936	33.1338	0.00708	33.1647	0.00688	31.6601	0.00689	33.2886	0.00644	33.4981	0.00619	31.4887	0.00615	33.4528	0.00581	33.4719	0.00569	33.4885	0.00551
		33.2314	0.00938	33.3266	0.00714	33.3076	0.00691	31.8053	0.00693	33.479	0.00641	33.6433	0.00622	31.5363	0.00617	33.6457	0.00586	33.6623	0.00569	33.6314	0.00553
		33.4243	0.00941	33.4695	0.00715	33.5004	0.00698	31.8529	0.00686	33.6242	0.00643	33.7861	0.00622	31.7863	0.00619	33.7909	0.00587	33.8076	0.00571	33.8242	0.00559
		33.5671	0.00944	33.6623	0.00714	33.6457	0.00701	32.1529	0.0069	33.8171	0.00647	33.979	0.0062	31.9791	0.00627	33.9837	0.00585	33.9528	0.00573	33.9695	0.00559
		33.7599	0.00949	33.8076	0.00716	33.7885	0.00702	32.2958	0.00691	33.9599	0.00649	34.1242	0.0062	32.122	0.00628	34.1266	0.00585	34.1456	0.00578	34.1599	0.00558
		33.9052	0.00952	33.9504	0.00718	33.9813	0.007	32.4886	0.007	34.1528	0.00655	34.3171	0.00625	32.3148	0.00626	34.3194	0.00591	34.2885	0.0058	34.3051	0.00558
		34.0956	0.00952	34.1433	0.00722	34.1266	0.00701	32.6338	0.00701	34.298	0.00656	34.4599	0.00627	32.46	0.00627	34.4646	0.00593	34.4813	0.00582	34.498	0.00563
		34.2409	0.00955	34.2885	0.00724	34.3194	0.00704	32.8243	0.007	34.4908	0.00654	34.6527	0.00633	32.6529	0.00632	34.6575	0.00598	34.6265	0.00584	34.6432	0.00564
		34.4337	0.00961	34.4813	0.0073	34.4623	0.00706	32.9695	0.00701	34.6337	0.00655	34.798	0.00636	32.7957	0.00634	34.8003	0.00601	34.817	0.00585	34.7861	0.00565
		34.5789	0.00963	34.6242	0.00732	34.6551	0.00715	33.1624	0.00704	34.8265	0.0066	34.9908	0.00631	32.9886	0.0064	34.9932	0.00598	34.9622	0.00587	34.9789	0.00571
		34.7694	0.00968	34.817	0.0073	34.8003	0.00717	33.3076	0.00705	34.9718	0.00662	35.1337	0.00633	33.1338	0.00643	35.1384	0.006	35.1551	0.0059	35.1241	0.00573
		34.9146	0.00969	34.9622	0.00733	34.9932	0.00713	33.4981	0.00714	35.1646	0.00668	35.3265	0.00638	33.3266	0.00638	35.3313	0.00604	35.3003	0.00591	35.317	0.00571
		35.1075	0.00967	35.1551	0.00738	35.136	0.00715	33.6433	0.00716	35.3075	0.00669	35.4717	0.00641	33.4695	0.0064	35.4741	0.00606	35.4908	0.00592	35.4598	0.00571
		35.2503	0.00968	35.2979	0.00741	35.3289	0.00719	33.7885	0.00718	35.4527	0.00671	35.6146	0.00647	33.6623	0.00644	35.6193	0.00608	35.636	0.00593	35.6527	0.00577
		35.3955	0.0097	35.4908	0.00746	35.4741	0.00721	33.9813	0.00714	35.6455	0.0067	35.8074	0.00649	33.8075	0.00646	35.8122	0.00613	35.8288	0.00595	35.7979	0.00577
		35.5884	0.00975	35.636	0.00748	35.6646	0.00728	34.1242	0.00716	35.7884	0.00672	35.9526	0.00649	33.9504	0.00648	35.955	0.00614	35.9741	0.00597	35.9883	0.00585
		35.7336	0.00978	35.8288	0.00746	35.8098	0.00731	34.3171	0.00719	35.9812	0.00676	36.1455	0.00646	34.1432	0.00655	36.1479	0.00612	36.1645	0.00602	36.1336	0.00585
		35.9241	0.00982	35.9717	0.00748	35.955	0.00732	34.4623	0.00722	36.1264	0.00677	36.2883	0.00646	34.2885	0.00656	36.2931	0.00613	36.3098	0.00602	36.3264	0.00582
		36.0693	0.00984	36.1169	0.0075	36.1479	0.00731	34.6527	0.0073	36.3193	0.00682	36.4812	0.00653	34.4813	0.00653	36.4859	0.00619	36.455	0.00605	36.4716	0.00582
		36.2621	0.00982	36.3098	0.00756	36.2907	0.00731	34.798	0.0073	36.4621	0.00684	36.6264	0.00654	34.6242	0.00653	36.6288	0.0062	36.6454	0.00605	36.6621	0.00586
		36.4074	0.00984	36.4526	0.00758	36.4836	0.00736	34.9908	0.00729	36.655	0.00684	36.8192	0.00661	34.817	0.00658	36.8216	0.00625	36.7907	0.00608	36.8073	0.00588
		36.5978	0.00991	36.6454	0.00762	36.6288	0.00738	35.136	0.00729	36.8002	0.00686	36.9621	0.00663	34.9622	0.0066	36.9669	0.00627	36.9835	0.0061	37.0002	0.00594
		36.7431	0.00992	36.7907	0.00765	36.8216	0.00745	35.3265	0.00735	36.993	0.00689	37.1549	0.00659	35.1551	0.00667	37.1597	0.00625	37.1287	0.00612	37.1454	0.00597
		36.9359	0.00997	36.9835	0.00765	36.9645	0.00748	35.4717	0.00736	37.1359	0.00691	37.3002	0.00661	35.2979	0.0067	37.3025	0.00627	37.3192	0.00616	37.2883	0.00596
		37.0787	0.00997	37.1264	0.00767	37.1573	0.00744	35.617	0.00738	37.3287	0.00695	37.493	0.00665	35.4908	0.00668	37.4954	0.00631	37.4644	0.00618	37.4811	0.00594
		37.2716	0.00999	37.3192	0.00771	37.3025	0.00747	35.8098	0.00746	37.474	0.00697	37.6358	0.00668	35.636	0.0067	37.6406	0.00632	37.6573	0.00617	37.6263	0.00594
		37.4168	0.01001	37.4644	0.00772	37.493	0.00752	35.9526	0.00747	37.6168	0.00699	37.8287	0.00674	35.8288	0.00673	37.7835	0.00633	37.8001	0.0062	37.8168	0.00598
		37.6097	0.01008	37.6573	0.00775	37.6382	0.00753	36.1455	0.00744	37.8096	0.00698	37.9739	0.00677	35.9717	0.00674	37.9763	0.00639	37.993	0.00623	37.962	0.00599
		37.7525	0.01011	37.8001	0.00777	37.8311	0.00758	36.2907	0.00745	37.9549	0.007	38.1668	0.00671	36.1645	0.00679	38.1215	0.0064	38.1382	0.00626	38.1549	0.00607
		37.8977	0.01013	37.993	0.00778	37.9763	0.00761	36.4812	0.0075	38.1477	0.00703	38.3096	0.00674	36.3098	0.00681	38.3144	0.0064	38.331	0.00631	38.3001	0.00608
		38.0906	0.01014	38.1382	0.0078	38.1668	0.00756	36.6264	0.00752	38.2906	0.00706	38.4548	0.00674	36.4526	0.00682	38.4572	0.0064	38.4739	0.00632	38.4905	0.00607
		38.2358	0.01016	38.3287	0.00786	38.312	0.00761	36.8192	0.0076	38.4834	0.00709	38.6477	0.0068	36.6454	0.0068	38.6501	0.00644	38.6191	0.00634	38.6358	0.00608
		38.4263	0.01019	38.4739	0.00788	38.4572	0.00761	36.9645	0.00761	38.6286	0.00711	38.7905	0.00681	36.7907	0.0068	38.7953	0.00646	38.812	0.00631	38.8286	0.00613
		38.5715	0.01022	38.6191	0.0079	38.6501	0.00766	37.1549	0.00759	38.8215	0.00711	38.9834	0.00688	36.9835	0.00685	38.9881	0.0065	38.9572	0.00635	38.9738	0.00614
		38.7643	0.01029	38.812	0.00791	38.7929	0.00766	37.3002	0.00759	38.9643	0.00712	39.1286	0.0069	37.1264	0.00687	39.131	0.00652	39.1476	0.00637	39.1167	0.00616
		38.9072	0.0103	38.9548	0.00792	38.9858	0.00774	37.493	0.00764	39.1572	0.00715	39.3214	0.00687	37.3192	0.00692	39.3238	0.00651	39.2929	0.00639	39.3095	0.00622
		39.1	0.01031	39.1476	0.00794	39.131	0.00777	37.6382	0.00766	39.3024	0.00717	39.4643	0.00688	37.4644	0.00695	39.4691	0.00653	39.4857	0.00644	39.4548	0.00623
		39.2453	0.01033	39.2929	0.00796	39.3214	0.00773	37.8287	0.00773	39.4952	0.00719	39.6571	0.00694	37.6549	0.00692	39.6595	0.00657	39.6286	0.00645	39.6452	0.0062
		39.4381	0.01035	39.4857	0.00802	39.4667	0.00774	37.9739	0.00774	39.6381	0.00721	39.8024	0.00695	37.8001	0.00693	39.8047	0.00658	39.8214	0.00642	39.7905	0.00622
		39.581	0.01037	39.6286	0.00804	39.6595	0.00779	38.1668	0.00771	39.8309	0.00723	39.9952	0.00701	37.993	0.00697	39.95	0.00661	39.9666	0.00645	39.9833	0.00627
		39.7738	0.01045	39.8214	0.00804	39.8047	0.00782	38.3096	0.00772	39.9762	0.00724	40.138	0.00703	38.1382	0.00699	40.1428	0.00665	40.1595	0.00648	40.1285	0.00629
		39.919	0.01045	39.9666	0.00805	39.9952	0.00787	38.4548	0.00774	40.119	0.00727	40.3309	0.00698	38.3287	0.00703	40.2857	0.00666	40.3023	0.00651	40.319	0.00636
		40.0643	0.01049	40.1571	0.00808	40.1404	0.0079	38.6477	0.00779	40.3118	0.00732	40.4761	0.00701	38.4739	0.00706	40.4785	0.00666	40.4952	0.00656	40.4642	0.00637
		40.2547	0.01048	40.3023	0.00809	40.3333	0.00785	38.7929	0.00781	40.4571	0.00734	40.619	0.007	38.6191	0.00706	40.6237	0.00668	40.6404	0.00656	40.6571	0.00634
		40.3999	0.01052	40.4952	0.00814	40.4785	0.00787	38.9834	0.00789	40.6499	0.00735	40.8118	0.00706	38.812	0.00706	40.8166	0.00672	40.7856	0.00659	40.7999	0.00634
		40.5928	0.01054	40.6404	0.00816	40.6213	0.00788	39.1286	0.00789	40.7928	0.00735	40.957	0.00707	38.9548	0.00706	40.9594	0.00674	40.9761	0.00656	40.9928	0.0064
		40.7356	0.01056	40.7832	0.00817	40.8142	0.00793	39.3214	0.00786	40.9856	0.00737	41.1499	0.00713	39.1476	0.00711	41.1523	0.00676	41.1213	0.00659	41.138	0.00642
		40.9285	0.01063	40.9761	0.00817	40.9594	0.00795	39.4643	0.00787	41.1308	0.00739	41.2927	0.00715	39.2929	0.00713	41.2975	0.00678	41.3142	0.00661	41.3308	0.00647
		41.0737	0.01064	41.1213	0.0082	41.1499	0.00801	39.6571	0.00793	41.3237	0.00743	41.4856	0.00712	39.4833	0.00718	41.4879	0.00678	41.457	0.00663	41.4737	0.00649
		41.2665	0.01065	41.3142	0.00824	41.2951	0.00804	39.8024	0.00795	41.4665	0.00745	41.6308	0.00714	39.6286	0.00719	41.6332	0.0068	41.6499	0.00667	41.6189	0.0065
		41.4094	0.01066	41.457	0.00827	41.4879	0.00801	39.9952	0.00802	41.6118	0.00746	41.8332	0.00722	39.8214	0.00718	41.7879	0.00682	41.8046	0.00665	41.8213	0.00647
		41.6022	0.01072	41.6499	0.00833	41.6332	0.00802	40.138	0.00803	41.8141	0.00747	41.976	0.00725	39.9666	0.0072	41.9808	0.00687	41.9498	0.00669	41.9665	0.00649
		41.6499	0.01076	41.8046	0.00831	41.8332	0.00809	40.2833	0.00804	41.957	0.0075	42.1212	0.00726	40.1571	0.00723	42.1236	0.00689	42.1403	0.00672	42.157	0.00657
		41.9022	0.0108	41.9951	0.00835	41.9784	0.00813	40.4761	0.008	42.1498	0.00753	42.3141	0.00724	40.3023	0.00726	42.3165	0.00688	42.2855	0.00674	42.3022	0.0066
		42.0927	0.01081	42.1403	0.00837	42.1236	0.00813	40.6213	0.00802	42.295	0.00756	42.4569	0.00724	40.4952	0.00728	42.4617	0.00689	42.4784	0.00678	42.495	0.00658
		42.2379	0.01083	42.2855	0.00837	42.3165	0.00811	40.8118	0.00806	42.4879	0.0076	42.6498	0.00729	40.6404	0.00731	42.6545	0.00693	42.6236	0.00681	42.6379	0.00658
		42.4307	0.01086	42.4784	0.00841	42.4593	0.00811	40.957	0.00808	42.6307	0.00761	42.795	0.0073	40.8309	0.0073	42.7974	0.00695	42.8141	0.00682	42.7831	0.0066
		42.576	0.01089	42.6212	0.00842	42.6521	0.00816	41.1499	0.00814	42.8236	0.00761	42.9879	0.00738	40.9761	0.00733	42.9902	0.007	42.9593	0.00685	42.9759	0.00664
		42.7664	0.01094	42.8141	0.00842	42.7974	0.00817	41.2927	0.00813	42.9688	0.00763	43.1307	0.00739	41.1213	0.00734	43.1354	0.00702	43.1521	0.00688	43.1212	0.00666
		42.9117	0.01096	42.9593	0.00845	42.9879	0.00825	41.4856	0.00811	43.1616	0.00767	43.3235	0.00737	41.3118	0.00738	43.3259	0.00702	43.295	0.0069	43.3116	0.00673
		43.1045	0.01099	43.1521	0.00847	43.1331	0.00827	41.6308	0.00812	43.3045	0.00768	43.4688	0.00738	41.4665	0.00741	43.4711	0.00703	43.4878	0.00693	43.4569	0.00674
		43.2473	0.01101	43.295	0.0085	43.3259	0.00824	41.7856	0.00816	43.4973	0.00771	43.6616	0.00743	41.6594	0.00741	43.664	0.00708	43.633	0.00695	43.6497	0.00671
		43.4402	0.01104	43.4878	0.00855	43.4711	0.00824	41.976	0.00821	43.6426	0.00772	43.8045	0.00744	41.8046	0.00743	43.8092	0.00709	43.8259	0.00695	43.7949	0.00673
		43.5854	0.01107	43.633	0.00856	43.6616	0.0083	42.1212	0.00824	43.7854	0.00774	43.9497	0.00746	41.9951	0.00746	43.9521	0.00711	43.9687	0.00698	43.9854	0.00677
		43.7306	0.01111	43.8235	0.00859	43.8068	0.00832	42.3141	0.0082	43.9783	0.00775	44.1425	0.00752	42.1403	0.00747	44.1449	0.00715	44.1616	0.00702	44.1306	0.0068
		43.9211	0.01117	43.9687	0.0086	43.9997	0.00838	42.4593	0.00824	44.1235	0.00778	44.2854	0.00752	42.2855	0.0075	44.2901	0.00717	44.3068	0.00703	44.3235	0.00687
		44.0663	0.0112	44.1616	0.00863	44.1449	0.0084	42.6498	0.00828	44.3163	0.00782	44.4782	0.00749	42.4784	0.00753	44.4806	0.00717	44.4996	0.00708	44.4663	0.00688
		44.2592	0.0112	44.3068	0.00865	44.2878	0.0084	42.795	0.0083	44.4592	0.00783	44.6234	0.0075	42.6212	0.00755	44.6258	0.00719	44.6425	0.0071	44.6591	0.00685
		44.4044	0.01124	44.4496	0.00868	44.4806	0.00838	42.9879	0.00837	44.652	0.00785	44.8163	0.00755	42.814	0.00754	44.8187	0.00724	44.7877	0.00713	44.8044	0.00686
		44.5949	0.01129	44.6425	0.00872	44.6258	0.00839	43.1307	0.00838	44.7972	0.00786	44.9591	0.00757	42.9593	0.00756	44.9639	0.00726	44.9806	0.00711	44.9972	0.00691
		44.7401	0.01131	44.7877	0.00874	44.8163	0.00845	43.3235	0.00835	44.9901	0.00788	45.152	0.00764	43.1497	0.0076	45.1544	0.0073	45.1234	0.00714	45.1401	0.00694
		44.9329	0.01138	44.9806	0.00874	44.9615	0.00847	43.4688	0.00835	45.1329	0.00791	45.2972	0.00766	43.295	0.00762	45.2996	0.00732	45.3162	0.00718	45.2853	0.00696
		45.0758	0.01141	45.1234	0.00877	45.1544	0.00854	43.6616	0.00841	45.3258	0.00795	45.49	0.00764	43.4878	0.00768	45.4924	0.00732	45.4615	0.0072	45.4781	0.00702
		45.2686	0.01142	45.3162	0.0088	45.2996	0.00856	43.8045	0.00843	45.471	0.00798	45.6329	0.00764	43.633	0.00769	45.6377	0.00733	45.6543	0.00725	45.6234	0.00704
		45.4139	0.01145	45.4615	0.00882	45.49	0.00853	43.9497	0.00846	45.6138	0.008	45.8257	0.0077	43.8235	0.00769	45.8281	0.00737	45.7972	0.00728	45.8138	0.00701
		45.6067	0.0115	45.6519	0.00887	45.6353	0.00853	44.1425	0.00852	45.8067	0.00801	45.971	0.00771	43.9687	0.00771	45.9733	0.00739	45.99	0.00726	45.9591	0.00704
		45.7495	0.01153	45.7972	0.00888	45.8281	0.00859	44.2878	0.00854	45.9519	0.00803	46.1614	0.00779	44.1616	0.00775	46.1186	0.00742	46.1352	0.0073	46.1519	0.00708
		45.8948	0.01156	45.99	0.00888	45.971	0.0086	44.4782	0.0085	46.1448	0.00804	46.3066	0.00782	44.3068	0.00778	46.309	0.00746	46.3281	0.00734	46.2948	0.00711
		46.0876	0.01162	46.1352	0.00889	46.1638	0.00867	44.6234	0.00854	46.2876	0.00807	46.4995	0.00778	44.4973	0.00781	46.4543	0.00747	46.4709	0.00736	46.4876	0.00718
		46.2305	0.01167	46.3257	0.00893	46.309	0.0087	44.8163	0.00858	46.4804	0.00811	46.6447	0.0078	44.6425	0.00783	46.6471	0.00748	46.6161	0.00738	46.6328	0.0072
		46.4233	0.01166	46.4709	0.00897	46.4543	0.00871	44.9591	0.0086	46.6257	0.00813	46.7876	0.00781	44.7877	0.00784	46.7923	0.0075	46.809	0.00743	46.8257	0.00718
		46.5685	0.01171	46.6638	0.00903	46.6447	0.00868	45.152	0.00866	46.8185	0.00814	46.9804	0.00787	44.9782	0.00784	46.9828	0.00754	46.9518	0.00747	46.9685	0.0072
		46.7614	0.01175	46.8066	0.00905	46.7899	0.00869	45.2972	0.00867	46.9614	0.00816	47.1256	0.0079	45.1234	0.00785	47.128	0.00757	47.1447	0.00743	47.1613	0.00726
		46.9042	0.01178	46.9518	0.00906	46.9828	0.00875	45.49	0.00864	47.1542	0.00819	47.3185	0.00798	45.3162	0.0079	47.3209	0.00761	47.2899	0.00745	47.3066	0.00728
		47.0971	0.01185	47.1447	0.00904	47.128	0.00877	45.6329	0.00866	47.2994	0.00821	47.4613	0.00799	45.4615	0.00793	47.4661	0.00763	47.4828	0.0075	47.4518	0.0073
		47.2423	0.01187	47.2899	0.00907	47.3185	0.00884	45.8257	0.00872	47.4923	0.00827	47.6542	0.00797	45.6519	0.00798	47.6566	0.00765	47.6256	0.00753	47.6423	0.00737
		47.4351	0.01187	47.4804	0.00911	47.4637	0.00885	45.971	0.00873	47.6351	0.00828	47.7994	0.00799	45.7972	0.00799	47.8018	0.00767	47.8184	0.00759	47.7875	0.00738
		47.578	0.0119	47.6256	0.00914	47.6566	0.00883	46.1638	0.0088	47.828	0.0083	47.9899	0.00804	45.99	0.008	47.9946	0.00771	47.9637	0.00762	47.9803	0.00736
		47.7708	0.01198	47.8184	0.00919	47.7994	0.00883	46.3066	0.00881	47.9732	0.00831	48.1351	0.00806	46.1352	0.008	48.1375	0.00774	48.1565	0.00759	48.1232	0.00739
		47.9161	0.01201	47.9637	0.00921	47.9922	0.00889	46.4995	0.0088	48.1637	0.00834	48.3279	0.00813	46.3257	0.00805	48.2827	0.00776	48.2994	0.00762	48.316	0.00744
		48.1089	0.0121	48.1541	0.00921	48.1375	0.0089	46.6447	0.0088	48.3089	0.00837	48.4732	0.00816	46.4709	0.00807	48.4755	0.00779	48.4922	0.00766	48.4613	0.00747
		48.2518	0.01212	48.2994	0.00922	48.3303	0.00896	46.7876	0.00884	48.4541	0.00839	48.616	0.00817	46.6638	0.0081	48.6208	0.00781	48.6374	0.00769	48.6541	0.00754
		48.397	0.01216	48.4922	0.00928	48.4732	0.00899	46.9804	0.00888	48.647	0.00845	48.8088	0.00815	46.8066	0.00813	48.8112	0.00783	48.8303	0.00775	48.797	0.00755
		48.5898	0.01215	48.6351	0.0093	48.6184	0.00901	47.1256	0.00891	48.7898	0.00846	48.9541	0.00816	46.9518	0.00814	48.9565	0.00786	48.9731	0.00778	48.9898	0.00755
		48.7327	0.01219	48.8279	0.00938	48.8112	0.00901	47.3185	0.00897	48.9826	0.00847	49.1445	0.00821	47.1447	0.00816	49.1493	0.00791	49.166	0.00776	49.135	0.00756
		48.9255	0.01226	48.9731	0.00939	48.9565	0.00902	47.4613	0.00898	49.1279	0.00849	49.2898	0.00824	47.2899	0.00817	49.2945	0.00794	49.3112	0.00779	49.3279	0.00762
		49.0707	0.01229	49.1183	0.00942	49.1469	0.00908	47.6542	0.00897	49.3207	0.00854	49.4826	0.00831	47.4804	0.00822	49.485	0.00797	49.454	0.00782	49.4707	0.00764
		49.2636	0.01237	49.3088	0.00939	49.2921	0.00909	47.7994	0.00899	49.4636	0.00856	49.6278	0.00833	47.6256	0.00825	49.6302	0.00799	49.6469	0.00787	49.6636	0.0077
		49.4064	0.0124	49.454	0.00941	49.485	0.00915	47.9922	0.00903	49.6564	0.00861	49.8183	0.00833	47.8184	0.00828	49.8231	0.00801	49.7921	0.0079	49.8088	0.00772
		49.5993	0.0124	49.6469	0.00945	49.6278	0.00917	48.1351	0.00906	49.8016	0.00863	49.9635	0.00835	47.9613	0.0083	49.9659	0.00803	49.9849	0.00795	49.9516	0.00775
		49.7445	0.01245	49.7921	0.00947	49.8207	0.00917	48.3279	0.00913	49.9921	0.00864	50.1564	0.0084	48.1541	0.00833	50.1588	0.00808	50.1278	0.00798	50.1445	0.00773
		49.9373	0.01252	49.9826	0.00956	49.9659	0.00919	48.4732	0.00914	50.1373	0.00866	50.3016	0.00842	48.2994	0.00835	50.304	0.00812	50.3207	0.00796	50.2897	0.00777
		50.0802	0.01256	50.1278	0.00957	50.1588	0.00925	48.616	0.00916	50.2826	0.0087	50.4921	0.00848	48.4922	0.0084	50.4968	0.00814	50.4659	0.008	50.4825	0.00781
		50.273	0.01265	50.3207	0.00956	50.3016	0.00927	48.8088	0.00914	50.4754	0.00874	50.6373	0.00851	48.635	0.00842	50.6397	0.00818	50.6587	0.00806	50.6254	0.00784
		50.4183	0.01268	50.4635	0.00957	50.4944	0.00932	48.9541	0.00917	50.6182	0.00877	50.8301	0.00851	48.8279	0.00844	50.7849	0.00819	50.8016	0.00809	50.8182	0.00789
		50.6111	0.0127	50.6563	0.00963	50.6397	0.00934	49.1469	0.00921	50.8111	0.00882	50.973	0.00853	48.9731	0.00847	50.9777	0.00823	50.9944	0.00817	50.9635	0.00792
		50.754	0.01272	50.8016	0.00967	50.8325	0.00933	49.2898	0.00924	50.9563	0.00884	51.1182	0.00855	49.166	0.00849	51.1206	0.00825	51.1396	0.0082	51.1563	0.00794
		50.8992	0.01278	50.9944	0.00975	50.9754	0.00934	49.4826	0.0093	51.1492	0.00884	51.3111	0.00861	49.3088	0.0085	51.3134	0.00831	51.2825	0.00823	51.2991	0.00797
		51.092	0.01284	51.1373	0.00976	51.1206	0.00937	49.6278	0.00932	51.292	0.00886	51.4063	0.0086	49.454	0.00852	51.4111	0.0083	51.4277	0.00824	51.3968	0.00802
		51.2349	0.01288	51.3301	0.00975	51.3134	0.00942	49.8207	0.00931	51.3896	0.00892	51.6563	0.00865	49.6469	0.00858	51.661	0.00833	51.6301	0.00823	51.6467	0.00805
		51.4277	0.01297	51.4277	0.00982	51.4087	0.00942	49.9635	0.00932	51.6396	0.00895	51.8015	0.00868	49.7897	0.0086	51.8039	0.00838	51.8229	0.00831	51.7896	0.00809
		51.5825	0.01294	51.6301	0.00982	51.6587	0.00945	50.1564	0.00936	51.8301	0.00898	51.9943	0.00873	49.9826	0.00862	51.9491	0.00841	51.9658	0.00836	51.9824	0.00809
		51.7753	0.01304	51.8205	0.00989	51.8039	0.00948	50.3016	0.00938	51.9753	0.009	52.1396	0.00876	50.1278	0.00864	52.1419	0.00846	52.1586	0.00834	52.1277	0.00813
		51.9181	0.01309	51.9658	0.00991	51.9967	0.00953	50.4944	0.00944	52.1205	0.00904	52.2824	0.00879	50.3206	0.00867	52.2872	0.00848	52.3038	0.00838	52.3205	0.00818
		52.0634	0.01312	52.1586	0.00991	52.1396	0.00956	50.6373	0.00945	52.3134	0.00907	52.4753	0.00886	50.4635	0.0087	52.4776	0.00853	52.4967	0.00841	52.4633	0.00821
		52.2562	0.01321	52.3015	0.00994	52.3324	0.00963	50.8301	0.00945	52.4562	0.00909	52.6205	0.00888	50.6563	0.00875	52.6229	0.00855	52.6395	0.00844	52.6562	0.00828
		52.3991	0.01327	52.4943	0.00999	52.4776	0.00965	50.9754	0.00947	52.6491	0.00916	52.8109	0.00886	50.8016	0.00878	52.8157	0.00857	52.7848	0.00847	52.8014	0.00831
		52.5919	0.01328	52.6395	0.01002	52.6229	0.00968	51.1182	0.00951	52.7943	0.00918	52.9562	0.00889	50.9944	0.00879	52.9609	0.0086	52.9776	0.00855	52.9943	0.0083
		52.7371	0.01335	52.7848	0.01004	52.8133	0.00966	51.3111	0.00957	52.9871	0.00919	53.149	0.00894	51.0896	0.00882	53.1514	0.00866	53.1204	0.00858	53.1371	0.00833
		52.93	0.0134	52.9752	0.0101	52.9586	0.00969	51.4087	0.00956	53.13	0.00923	53.2942	0.00898	51.292	0.00884	53.2966	0.0087	53.3133	0.00856	53.3299	0.00839
		53.0728	0.01345	53.1204	0.01013	53.1514	0.00975	51.6587	0.0096	53.3228	0.00927	53.4847	0.00904	51.4848	0.00889	53.4895	0.00873	53.4585	0.00859	53.4752	0.00843
		53.2657	0.01353	53.3133	0.01013	53.2942	0.00978	51.8015	0.00962	53.468	0.0093	53.6299	0.00907	51.6277	0.00893	53.6323	0.00875	53.6514	0.00865	53.618	0.00846
		53.4109	0.01358	53.4585	0.01017	53.4871	0.00985	51.9943	0.00969	53.6585	0.00936	53.8228	0.00907	51.8205	0.00897	53.8252	0.0088	53.7942	0.00869	53.8109	0.00853
		53.6037	0.01359	53.649	0.01021	53.6323	0.00987	52.1396	0.00972	53.8037	0.00938	53.968	0.0091	51.9658	0.00899	53.9704	0.00882	53.9871	0.00875	53.9561	0.00858
		53.7466	0.01365	53.7942	0.01024	53.8252	0.00986	52.2824	0.00975	53.949	0.00942	54.1585	0.00918	52.1586	0.00902	54.1632	0.00888	54.1323	0.00881	54.1489	0.00856
		53.9394	0.01372	53.9871	0.0103	53.968	0.00987	52.4753	0.00981	54.1418	0.00943	54.3037	0.0092	52.3015	0.00904	54.3061	0.00891	54.3251	0.00877	54.2918	0.0086
		54.0847	0.01377	54.1299	0.01034	54.1608	0.00994	52.6205	0.00985	54.2846	0.00948	54.4965	0.00928	52.4943	0.0091	54.4513	0.00894	54.468	0.00882	54.4846	0.00866
		54.2275	0.01382	54.3227	0.01034	54.3061	0.00997	52.8133	0.00982	54.4775	0.00951	54.6394	0.0093	52.6395	0.00913	54.6441	0.00898	54.6608	0.00887	54.6299	0.00869
		54.4203	0.01392	54.468	0.01038	54.4989	0.01003	52.9562	0.00986	54.6227	0.00954	54.7846	0.00933	52.8324	0.00915	54.7894	0.00901	54.806	0.00891	54.8227	0.00877
		54.5656	0.01398	54.6608	0.01044	54.6418	0.01007	53.149	0.00991	54.8156	0.0096	54.9774	0.00932	52.9752	0.00919	54.9798	0.00906	54.9489	0.00894	54.9656	0.0088
		54.7584	0.01398	54.8036	0.01047	54.787	0.01009	53.2942	0.00994	54.9584	0.00963	55.1227	0.00936	53.1204	0.00921	55.1251	0.00909	55.1417	0.00903	55.1584	0.00881
		54.9013	0.01404	54.9965	0.01055	54.9798	0.01009	53.4871	0.01001	55.1512	0.00965	55.3131	0.00941	53.3133	0.00924	55.3179	0.00914	55.2869	0.00907	55.3036	0.00885
		55.0941	0.01413	55.1417	0.01056	55.1227	0.01012	53.6299	0.01004	55.2965	0.00968	55.4584	0.00945	53.4561	0.00927	55.4607	0.00917	55.4798	0.00906	55.4965	0.00891
		55.2393	0.01416	55.2869	0.01061	55.3155	0.01018	53.8228	0.01002	55.4869	0.00974	55.6512	0.00952	53.649	0.00933	55.6536	0.00921	55.6227	0.00909	55.6393	0.00896
		55.4322	0.01426	55.4774	0.01059	55.4607	0.01021	53.968	0.01006	55.6322	0.00976	55.7964	0.00955	53.7942	0.00936	55.7988	0.00924	55.8155	0.00916	55.7845	0.00898
		55.575	0.01431	55.6227	0.01065	55.6536	0.01027	54.1608	0.0101	55.825	0.00985	55.9869	0.00955	53.9871	0.0094	55.9917	0.00928	55.9607	0.00919	55.9774	0.00904
		55.7679	0.01433	55.8155	0.01071	55.7964	0.01031	54.3037	0.01014	55.9702	0.00986	56.1321	0.00958	54.1299	0.00942	56.1345	0.00932	56.1536	0.00928	56.1202	0.00908
		55.9131	0.01439	55.9583	0.01074	55.9893	0.01032	54.4965	0.01021	56.1607	0.00989	56.325	0.00964	54.3227	0.00945	56.3274	0.00939	56.2964	0.00934	56.3131	0.00908
		56.1059	0.01448	56.1512	0.01083	56.1345	0.01035	54.6418	0.01024	56.3059	0.00991	56.4678	0.00968	54.468	0.00947	56.4726	0.00944	56.4892	0.00931	56.4583	0.00913
		56.2488	0.01453	56.2964	0.01085	56.3274	0.01041	54.8346	0.01023	56.4511	0.00996	56.6607	0.00974	54.6608	0.00953	56.6154	0.00946	56.6345	0.00936	56.6511	0.0092
		56.4416	0.01465	56.4892	0.01085	56.4702	0.01044	54.9774	0.01026	56.6416	0.01001	56.8059	0.00977	54.8036	0.00957	56.8083	0.0095	56.8273	0.00941	56.794	0.00923
		56.5869	0.01469	56.6321	0.01088	56.663	0.01049	55.1227	0.01031	56.7869	0.01005	56.9987	0.0098	54.9965	0.00961	56.9535	0.00952	56.9702	0.00945	56.9868	0.0093
		56.7297	0.01476	56.8249	0.01095	56.8083	0.01052	55.3155	0.01038	56.9797	0.01012	57.1416	0.00983	55.1417	0.00964	57.1463	0.00957	57.163	0.00953	57.1321	0.00933
		56.9226	0.01477	56.9702	0.01099	56.9511	0.01055	55.4584	0.0104	57.1249	0.01015	57.2868	0.00987	55.2846	0.00966	57.2892	0.00961	57.3082	0.00957	57.3249	0.00935
		57.0678	0.01484	57.163	0.01108	57.144	0.01056	55.6512	0.01046	57.3154	0.01016	57.4797	0.00992	55.4774	0.00971	57.482	0.00969	57.4511	0.00962	57.4677	0.00939
		57.2606	0.01493	57.3058	0.0111	57.2892	0.01061	55.7964	0.01049	57.4606	0.01019	57.6225	0.00997	55.6226	0.00974	57.6273	0.00973	57.6439	0.00962	57.6606	0.00948
		57.4035	0.01499	57.4511	0.01115	57.482	0.01067	55.9893	0.01049	57.6534	0.01024	57.8153	0.01003	55.8155	0.0098	57.8201	0.00977	57.7891	0.00964	57.8058	0.00952
		57.5963	0.0151	57.6439	0.01114	57.6249	0.01071	56.1321	0.01054	57.7987	0.01029	57.9606	0.01006	55.9583	0.00983	57.9629	0.00979	57.982	0.00972	57.9987	0.00959
		57.7415	0.01516	57.7868	0.01118	57.8177	0.01077	56.325	0.01059	57.9891	0.01037	58.1534	0.01009	56.1512	0.00987	58.1558	0.00985	58.1248	0.00975	58.1415	0.00962
		57.9344	0.01517	57.9796	0.01123	57.9629	0.0108	56.4702	0.01063	58.1344	0.0104	58.2963	0.01013	56.2964	0.00991	58.301	0.00988	58.3177	0.00985	58.2867	0.00967
		58.0772	0.01524	58.1248	0.01127	58.1558	0.01082	56.663	0.01069	58.3272	0.01041	58.4891	0.01019	56.4892	0.00997	58.4939	0.00996	58.4629	0.0099	58.4796	0.00969
		58.2701	0.01535	58.3177	0.01136	58.2986	0.01085	56.8059	0.01072	58.4701	0.01044	58.6343	0.01023	56.6321	0.01	58.6367	0.01001	58.6558	0.00988	58.6224	0.00974
		58.4153	0.01541	58.4605	0.01141	58.4915	0.01092	56.9511	0.01076	58.6153	0.01048	58.8272	0.01029	56.8249	0.01006	58.8295	0.01003	58.7986	0.00994	58.8153	0.00982
		58.6081	0.01554	58.6534	0.01141	58.6367	0.01097	57.144	0.01077	58.8081	0.01054	58.97	0.01032	56.9702	0.01009	58.9748	0.01007	58.9915	0.01	58.9605	0.00986
		58.751	0.01559	58.7986	0.01146	58.8295	0.01103	57.2868	0.01081	58.9534	0.01059	59.1153	0.01036	57.163	0.01012	59.1176	0.0101	59.1367	0.01006	59.1533	0.00993
		58.9438	0.01562	58.9915	0.01153	58.9724	0.01107	57.4797	0.01088	59.1438	0.01068	59.3081	0.01039	57.3058	0.01014	59.3105	0.01017	59.3295	0.01015	59.2962	0.00997
		59.0891	0.01568	59.1343	0.01157	59.1653	0.0111	57.6249	0.01091	59.2891	0.01072	59.4509	0.01043	57.4987	0.0102	59.4557	0.01021	59.4724	0.01019	59.489	0.01
		59.2319	0.01576	59.3271	0.01167	59.3105	0.01114	57.8177	0.01096	59.4819	0.01071	59.6438	0.0105	57.6439	0.01023	59.6486	0.01031	59.6176	0.01023	59.6343	0.01005
		59.4248	0.01587	59.4724	0.01169	59.4533	0.01118	57.9606	0.011	59.6271	0.01076	59.7892	0.01054	57.7868	0.01026	59.7916	0.01033	59.8107	0.01023	59.8274	0.01012
		59.57	0.01593	59.6152	0.01175	59.6462	0.01124	58.1534	0.01102	59.8178	0.01082	59.9823	0.01061	57.9796	0.01034	59.9847	0.01036	59.9537	0.01027	59.9704	0.01016
		59.763	0.01605	59.8083	0.01173	59.7916	0.01128	58.2986	0.01107	59.9633	0.01087	60.1254	0.01065	58.1248	0.01036	60.1302	0.01039	60.1469	0.01035	60.1635	0.01023
		59.906	0.01612	59.9537	0.01179	59.9847	0.01133	58.4915	0.01114	60.1564	0.01097	60.3185	0.01068	58.3177	0.01041	60.3233	0.01046	60.2923	0.01039	60.309	0.01027
		60.0992	0.01614	60.1469	0.01186	60.1278	0.01137	58.6343	0.01118	60.2994	0.011	60.4639	0.01073	58.4605	0.01043	60.4663	0.0105	60.4854	0.01048	60.452	0.01033
		60.2446	0.01623	60.2899	0.01189	60.3209	0.01141	58.8272	0.01124	60.4926	0.011	60.6571	0.0108	58.6534	0.0105	60.6594	0.0106	60.6285	0.01054	60.6451	0.01036
		60.4377	0.01634	60.483	0.01198	60.4663	0.01145	58.9724	0.01127	60.638	0.01103	60.8001	0.01085	58.7986	0.01054	60.8049	0.01065	60.8216	0.01054	60.7906	0.01042
		60.5808	0.01642	60.6285	0.01202	60.6594	0.01152	59.1629	0.01129	60.8311	0.01113	60.9932	0.0109	58.9915	0.01061	60.998	0.01068	60.967	0.01059	60.9837	0.01051
		60.7739	0.01655	60.8216	0.01203	60.8025	0.01157	59.3081	0.01133	60.9742	0.01117	61.1387	0.01094	59.1343	0.01067	61.141	0.01073	61.1601	0.01065	61.1268	0.01056
		60.9193	0.01662	60.9646	0.01208	60.9956	0.01162	59.4533	0.01136	61.1673	0.01127	61.1863	0.01094	59.3271	0.01069	61.1887	0.01075	61.2078	0.0107	61.3294	0.01057
		61.1101	0.01667	61.1577	0.01216	61.141	0.01165	59.6462	0.01143	61.3222	0.01123	61.4844	0.01103	59.4724	0.01073	61.4891	0.01086	61.4582	0.01076	61.4748	0.01062
		61.2078	0.01677	61.2054	0.0122	61.1887	0.01165	59.7892	0.01147	61.4677	0.01127	61.6298	0.01109	59.6152	0.01077	61.6322	0.01092	61.6513	0.01078	61.668	0.01071
		61.4105	0.0168	61.4558	0.01228	61.4868	0.01171	59.9823	0.01151	61.6608	0.01136	61.8229	0.01119	59.8083	0.01084	61.8253	0.01098	61.7943	0.01086	61.811	0.01078
		61.6036	0.01695	61.6489	0.01229	61.6322	0.01177	60.1278	0.01156	61.8039	0.0114	61.966	0.01123	59.9537	0.01089	61.9708	0.01102	61.9874	0.01095	61.9564	0.01083
		61.7466	0.01706	61.7943	0.01236	61.8253	0.01185	60.3209	0.01159	61.997	0.01149	62.1591	0.01126	60.1468	0.01097	62.1639	0.01107	62.1329	0.01101	62.1496	0.01093
		61.9397	0.0171	61.9874	0.01241	61.9684	0.0119	60.4639	0.01165	62.1424	0.01153	62.3045	0.01131	60.2899	0.011	62.3069	0.01112	62.326	0.01112	62.2926	0.01099
		62.0852	0.01719	62.1305	0.01245	62.1615	0.01193	60.6571	0.01172	62.2855	0.01159	62.4977	0.01139	60.483	0.01103	62.5	0.01121	62.469	0.01118	62.4857	0.011
		62.2783	0.0173	62.3236	0.01256	62.3069	0.01198	60.8025	0.01176	62.4786	0.0116	62.6407	0.01144	60.6284	0.01106	62.6455	0.01126	62.6622	0.01119	62.6312	0.01107
		62.4214	0.01737	62.469	0.01261	62.5	0.01205	60.9932	0.01182	62.624	0.01167	62.8338	0.01153	60.8216	0.01115	62.7885	0.01131	62.8076	0.01124	62.8243	0.01116
		62.5668	0.01744	62.6622	0.0126	62.6431	0.01209	61.1387	0.01185	62.8171	0.01174	62.9793	0.01158	60.8693	0.0112	62.9816	0.01136	63.0007	0.01132	62.9673	0.01122
		62.7599	0.01758	62.8052	0.01265	62.8362	0.01217	61.1863	0.01185	62.9602	0.01179	63.1223	0.01162	61.1673	0.01124	63.1271	0.01143	63.1438	0.01137	63.1605	0.01132
		62.903	0.01767	62.9983	0.01274	62.9816	0.01222	61.4868	0.01194	63.1533	0.01189	63.3154	0.01165	61.3127	0.0113	63.3202	0.01149	63.3369	0.01148	63.3059	0.01137
		63.0961	0.0177	63.1438	0.01279	63.1247	0.01227	61.6298	0.01198	63.2987	0.01194	63.4609	0.01171	61.4558	0.01135	63.4633	0.01156	63.4823	0.01155	63.499	0.0114
		63.2415	0.01779	63.3369	0.0129	63.3178	0.0123	61.8229	0.01207	63.4919	0.01195	63.654	0.0118	61.6489	0.01141	63.6564	0.01166	63.6254	0.0116	63.6421	0.01147
		63.4346	0.0179	63.4799	0.01295	63.4633	0.01235	61.9684	0.01212	63.6349	0.01201	63.797	0.01185	61.7943	0.01146	63.8018	0.01171	63.8185	0.01163	63.8352	0.01156
		63.5777	0.018	63.6254	0.01302	63.6564	0.01243	62.1615	0.01213	63.828	0.01208	63.9901	0.01194	61.9874	0.01155	63.9949	0.01177	63.9639	0.01168	63.9806	0.01162
		63.7708	0.01816	63.8185	0.01302	63.7994	0.01248	62.3045	0.01219	63.9735	0.01213	64.1356	0.01199	62.1305	0.01159	64.138	0.01182	64.157	0.01177	64.1737	0.01172
		63.9162	0.01825	63.9615	0.01309	63.9925	0.01256	62.4977	0.01226	64.1666	0.01223	64.3287	0.01204	62.3236	0.01165	64.3311	0.0119	64.3001	0.01183	64.3168	0.01178
		64.1094	0.01829	64.1547	0.01317	64.138	0.01261	62.6431	0.01231	64.3096	0.01228	64.4718	0.01209	62.469	0.01169	64.4765	0.01195	64.4932	0.01195	64.4622	0.01184
		64.2524	0.01839	64.3001	0.01323	64.3311	0.01264	62.8362	0.01239	64.5028	0.01232	64.6649	0.01218	62.6622	0.01176	64.6697	0.01207	64.6386	0.01202	64.6553	0.01187
		64.4455	0.01853	64.4932	0.01333	64.4741	0.01269	62.9793	0.01243	64.6482	0.01237	64.8103	0.01224	62.8052	0.01181	64.8127	0.01213	64.8318	0.01206	64.7984	0.01193
		64.591	0.01862	64.6363	0.01339	64.6673	0.01276	63.1247	0.01248	64.7912	0.01243	65.0034	0.01232	62.9983	0.01191	64.9581	0.01218	64.9748	0.01212	64.9915	0.01204
		64.7817	0.01878	64.8294	0.01339	64.8127	0.01283	63.3178	0.01251	64.9844	0.01251	65.1465	0.01237	63.1438	0.01196	65.1513	0.01223	65.1679	0.01222	65.1369	0.01211
		64.9271	0.01888	64.9748	0.01345	65.0058	0.01291	63.4609	0.01256	65.1298	0.01258	65.2919	0.01242	63.2868	0.012	65.2943	0.01228	65.3134	0.01228	65.3301	0.01222
		65.0726	0.01898	65.1679	0.01353	65.1489	0.01296	63.654	0.01264	65.3229	0.01268	65.485	0.01246	63.4799	0.01204	65.4874	0.01236	65.5041	0.0124	65.4731	0.0123
		65.2657	0.01904	65.311	0.01358	65.2943	0.01301	63.7994	0.01268	65.466	0.01275	65.6281	0.01252	63.6254	0.01209	65.6329	0.01243	65.6496	0.01247	65.6662	0.01233
		65.4087	0.01913	65.5041	0.0137	65.4874	0.01305	63.9925	0.01275	65.6591	0.01276	65.8212	0.01262	63.8185	0.01216	65.826	0.01256	65.795	0.01253	65.8117	0.01241
		65.6019	0.01928	65.6496	0.01375	65.6305	0.01312	64.1356	0.0128	65.8045	0.01283	65.9666	0.01268	63.9615	0.01221	65.969	0.01262	65.9881	0.01257	66.0048	0.01253
		65.7473	0.01936	65.7926	0.01383	65.8236	0.01321	64.3287	0.01285	65.9952	0.0129	66.1598	0.01278	64.1547	0.01232	66.1621	0.01267	66.1312	0.01264	66.1478	0.0126
		65.9404	0.01953	65.9857	0.01384	65.969	0.01327	64.4741	0.01291	66.1407	0.01296	66.3028	0.01284	64.3001	0.01236	66.3076	0.01272	66.3243	0.01272	66.341	0.0127
		66.0835	0.01964	66.1312	0.01391	66.1621	0.01335	64.6673	0.013	66.3338	0.01309	66.4959	0.01289	64.4932	0.01242	66.5007	0.01281	66.4697	0.01279	66.4864	0.01276
		66.2766	0.0197	66.3243	0.01399	66.3052	0.01339	64.8103	0.01305	66.4792	0.01313	66.6414	0.01295	64.6363	0.01246	66.6437	0.01288	66.6628	0.01292	66.6295	0.01284
		66.422	0.01981	66.4673	0.01405	66.4983	0.01346	65.0034	0.01313	66.67	0.01316	66.8345	0.01306	64.8294	0.01254	66.8369	0.01302	66.8059	0.013	66.8226	0.0129
		66.6128	0.01996	66.6604	0.01418	66.6437	0.01352	65.1489	0.01319	66.8154	0.0132	66.9775	0.01312	64.9748	0.01259	66.9823	0.01308	66.999	0.01304	66.968	0.01297
		66.7582	0.02006	66.8059	0.01424	66.8369	0.01361	65.2919	0.01325	66.9608	0.01328	67.1706	0.01323	65.1679	0.01271	67.1254	0.01315	67.1444	0.01312	67.1611	0.01312
		66.9513	0.02024	66.999	0.01426	66.9799	0.01367	65.485	0.01331	67.154	0.01337	67.3161	0.01328	65.311	0.01277	67.3185	0.0132	67.3352	0.01322	67.3042	0.0132
		67.0968	0.02035	67.142	0.01433	67.173	0.01374	65.6305	0.01337	67.297	0.01343	67.4591	0.01336	65.5041	0.01282	67.4639	0.01328	67.4806	0.01329	67.4973	0.01329
		67.2398	0.02047	67.3352	0.01442	67.3185	0.0138	65.8236	0.01345	67.4901	0.01354	67.6523	0.01341	65.6495	0.01287	67.657	0.01337	67.6737	0.01343	67.6427	0.01337
		67.4329	0.02056	67.4806	0.01448	67.5092	0.01388	65.9666	0.0135	67.6356	0.01361	67.7977	0.01349	65.7926	0.01293	67.8001	0.01344	67.8191	0.01351	67.8335	0.01343
		67.5784	0.02067	67.6737	0.0146	67.6547	0.01394	66.1598	0.01358	67.8263	0.01365	67.9908	0.01361	65.9857	0.01301	67.9932	0.01359	67.9622	0.01358	67.9789	0.01351
		67.7691	0.02083	67.8168	0.01467	67.8001	0.01399	66.3052	0.01364	67.9717	0.01372	68.1339	0.01368	66.1312	0.01307	68.1386	0.01364	68.1553	0.01365	68.172	0.01366
		67.9145	0.02094	68.0099	0.0147	67.9932	0.0141	66.4983	0.01369	68.1649	0.01382	68.327	0.01376	66.3243	0.0132	68.3318	0.01372	68.3008	0.01371	68.3174	0.01373
		68.1076	0.02112	68.1553	0.01477	68.1363	0.01416	66.6414	0.01375	68.3103	0.01389	68.4724	0.01382	66.4673	0.01325	68.4748	0.01378	68.4915	0.01382	68.5082	0.01382
		68.2531	0.02123	68.2984	0.01484	68.3294	0.01423	66.8345	0.01385	68.501	0.01403	68.6655	0.01389	66.6604	0.0133	68.6679	0.0139	68.6369	0.01389	68.6536	0.01389
		68.4438	0.02132	68.4915	0.01495	68.4748	0.01429	66.9799	0.01391	68.6465	0.0141	68.8086	0.01395	66.8059	0.01335	68.8134	0.01397	68.83	0.01404	68.7991	0.01398
		68.5893	0.02144	68.6369	0.01502	68.6679	0.01437	67.1706	0.01399	68.8396	0.01414	69.0017	0.01408	66.999	0.01345	69.0065	0.01412	68.9755	0.01413	68.9922	0.01406
		68.7824	0.02162	68.83	0.01515	68.811	0.01443	67.3161	0.01405	68.985	0.01421	69.1471	0.01415	67.142	0.01353	69.1495	0.0142	69.1662	0.01419	69.1352	0.01415
		68.9278	0.02174	68.9731	0.01522	69.0041	0.01454	67.5092	0.01413	69.1758	0.01432	69.3403	0.01425	67.3352	0.01366	69.3427	0.01427	69.3117	0.01428	69.3284	0.01431
		69.1185	0.02194	69.1662	0.01525	69.1495	0.01459	67.6547	0.0142	69.3212	0.0144	69.4833	0.01432	67.4806	0.01373	69.4881	0.01434	69.5048	0.01439	69.4738	0.01439
		69.264	0.02205	69.3117	0.01535	69.3403	0.01468	67.7977	0.01426	69.4666	0.01447	69.6764	0.01441	67.6713	0.01379	69.6311	0.01443	69.6502	0.01448	69.6645	0.01448
		69.4094	0.02215	69.5048	0.01544	69.4857	0.01473	67.9908	0.01437	69.6574	0.0146	69.8219	0.01449	67.8168	0.01384	69.8243	0.01453	69.8409	0.01463	69.81	0.01457
		69.6001	0.02228	69.6478	0.01553	69.6788	0.01482	68.1363	0.01443	69.8028	0.01467	69.9649	0.01457	67.9622	0.01392	69.9697	0.01462	69.9864	0.01472	70.0031	0.01465
		69.7456	0.0224	69.8409	0.01567	69.8243	0.01489	68.3294	0.0145	69.9959	0.01472	70.158	0.01472	68.1553	0.01402	70.1628	0.01479	70.1795	0.01479	70.1485	0.01474
		69.9387	0.0226	69.9864	0.01573	69.9673	0.01496	68.4724	0.01455	70.1414	0.0148	70.3035	0.0148	68.2984	0.0141	70.3059	0.01487	70.3226	0.01488	70.3392	0.01494
		70.0841	0.02273	70.1294	0.01581	70.1604	0.01507	68.6655	0.01462	70.3321	0.01489	70.4966	0.0149	68.4915	0.01424	70.499	0.01495	70.468	0.01496	70.4847	0.01501
		70.2749	0.02294	70.3226	0.01585	70.3059	0.01512	68.811	0.01468	70.4775	0.01497	70.6397	0.01498	68.6369	0.01429	70.6444	0.01502	70.6611	0.01508	70.6778	0.0151
		70.4203	0.02307	70.468	0.01594	70.499	0.01522	69.0017	0.0148	70.6706	0.01512	70.8328	0.01507	68.83	0.01435	70.8375	0.01514	70.8065	0.01517	70.8232	0.01518
		70.6134	0.0232	70.6611	0.01605	70.642	0.01528	69.1471	0.01486	70.8161	0.0152	70.9782	0.01514	68.9731	0.01441	70.9806	0.01523	70.9973	0.01534	70.9663	0.01528
		70.7589	0.02333	70.8042	0.01612	70.8351	0.01538	69.3403	0.01494	70.9591	0.01529	71.1308	0.01521	69.1662	0.01452	71.1356	0.01531	71.1522	0.01534	71.1689	0.01536
		70.9496	0.02352	70.9973	0.01625	70.9806	0.01546	69.4857	0.01501	71.1618	0.01532	71.3239	0.01534	69.3117	0.0146	71.3287	0.01541	71.2977	0.01544	71.3144	0.01547
		70.9997	0.02358	71.1522	0.01624	71.1809	0.01554	69.6764	0.01508	71.3072	0.01543	71.4694	0.01545	69.5024	0.01475	71.4717	0.01552	71.4908	0.0156	71.5075	0.0156
		71.25	0.02373	71.3454	0.01639	71.3263	0.01563	69.8219	0.01517	71.498	0.01563	71.6625	0.01556	69.6478	0.01482	71.6649	0.01565	71.6338	0.01571	71.6505	0.01573
		71.4407	0.02388	71.4884	0.0165	71.4717	0.01573	69.9673	0.01524	71.6434	0.01573	71.8055	0.01565	69.8409	0.01489	71.8103	0.01576	71.827	0.01586	71.8437	0.01582
		71.5862	0.02404	71.6815	0.01665	71.6649	0.01584	70.158	0.01538	71.8365	0.01577	71.9986	0.01578	69.9864	0.01495	72.0034	0.01595	71.9724	0.01596	71.9891	0.01592
		71.7793	0.02424	71.827	0.01673	71.8079	0.01592	70.3035	0.01546	71.9819	0.01587	72.1441	0.01587	70.1771	0.01507	72.1465	0.01604	72.1632	0.01605	72.1798	0.0161
		71.9247	0.02436	71.97	0.01682	72.001	0.01605	70.4966	0.01554	72.1727	0.01598	72.3372	0.016	70.3226	0.01516	72.3396	0.01613	72.3086	0.01615	72.3253	0.01619
		72.1155	0.02458	72.1632	0.01688	72.1465	0.01612	70.642	0.01562	72.3181	0.01607	72.4802	0.01609	70.468	0.01524	72.485	0.01622	72.5017	0.01628	72.4707	0.0163
		72.2609	0.02472	72.3086	0.01698	72.3396	0.01623	70.8328	0.0157	72.5112	0.01622	72.6734	0.01617	70.6611	0.0154	72.6781	0.01635	72.6471	0.01639	72.6638	0.01644
		72.454	0.02486	72.5017	0.0171	72.4826	0.01631	70.9782	0.01578	72.6567	0.01631	72.8188	0.01627	70.8137	0.01538	72.8212	0.01645	72.8379	0.01655	72.8069	0.01654
		72.5995	0.02502	72.6447	0.01719	72.6757	0.01639	71.1809	0.01585	72.8474	0.01639	73.0119	0.01644	71.0068	0.01553	73.0143	0.01664	72.9833	0.01665	73	0.01662
		72.7902	0.02523	72.8379	0.01735	72.8212	0.01648	71.3263	0.01594	72.9928	0.01648	73.155	0.01653	71.1522	0.01564	73.1597	0.01674	73.1764	0.01674	73.1454	0.01673
		72.9356	0.02537	72.9833	0.01745	73.0119	0.01661	71.4694	0.01605	73.1383	0.01657	73.3481	0.01666	71.343	0.01581	73.3028	0.01684	73.3218	0.01684	73.3385	0.01693
		73.0811	0.02553	73.1764	0.01751	73.1573	0.0167	71.6625	0.01615	73.329	0.0167	73.4935	0.01675	71.4884	0.0159	73.4959	0.01692	73.5126	0.01699	73.4816	0.01704
		73.2718	0.02577	73.3195	0.0176	73.3505	0.01682	71.8079	0.01623	73.4744	0.0168	73.6366	0.01686	71.6338	0.01599	73.6413	0.01702	73.658	0.01711	73.6747	0.01717
		73.4172	0.02592	73.5126	0.01774	73.4959	0.0169	72.001	0.01636	73.6676	0.01697	73.8297	0.01694	71.827	0.01606	73.8345	0.01716	73.8512	0.01729	73.8201	0.01728
		73.6103	0.02608	73.658	0.01782	73.6389	0.017	72.1441	0.01645	73.813	0.01708	73.9751	0.01705	71.97	0.01616	73.9775	0.01727	73.9942	0.0174	74.0109	0.01739
		73.7558	0.02624	73.8011	0.01793	73.8321	0.01709	72.3372	0.01657	74.0037	0.01715	74.1682	0.01723	72.1631	0.01626	74.1706	0.01748	74.1396	0.01751	74.1563	0.01749
		73.9465	0.02646	73.9942	0.0181	73.9775	0.01719	72.4826	0.01667	74.1492	0.01726	74.3113	0.01732	72.3086	0.01636	74.3161	0.01759	74.3328	0.01762	74.3494	0.01769
		74.0919	0.02662	74.1396	0.01821	74.1706	0.01734	72.6734	0.01675	74.3423	0.01739	74.5044	0.01745	72.5017	0.01654	74.5092	0.01767	74.4782	0.01773	74.4949	0.0178
		74.2851	0.02687	74.3328	0.01828	74.3137	0.01743	72.8188	0.01683	74.4853	0.01749	74.6499	0.01755	72.6447	0.01663	74.6522	0.01778	74.6689	0.01787	74.6379	0.01794
		74.4305	0.02703	74.4758	0.01838	74.5068	0.01754	73.0119	0.01698	74.6785	0.01766	74.843	0.01766	72.8379	0.01671	74.8453	0.01793	74.8144	0.01799	74.8311	0.01805
		74.6212	0.02719	74.6689	0.01852	74.6522	0.01763	73.1573	0.01706	74.8239	0.01776	74.986	0.01778	72.9833	0.0168	74.9908	0.01803	75.0075	0.01817	74.9765	0.01819
		74.7667	0.02735	74.8144	0.01862	74.843	0.01775	73.3481	0.01718	75.017	0.01785	75.1791	0.01798	73.174	0.01694	75.1815	0.01825	75.1529	0.01829	75.1696	0.0183
		74.9598	0.02758	75.0075	0.01881	74.9884	0.01784	73.4935	0.01727	75.1601	0.01797	75.3246	0.01809	73.3195	0.01705	75.327	0.01835	75.3436	0.01842	75.3127	0.01842
		75.1028	0.02774	75.1505	0.01893	75.1815	0.018	73.6389	0.01736	75.3055	0.01808	75.5177	0.01823	73.5126	0.01725	75.4724	0.01847	75.4891	0.01853	75.5058	0.01863
		75.296	0.028	75.3436	0.01902	75.327	0.01809	73.8297	0.01745	75.4986	0.01822	75.6607	0.01835	73.658	0.01735	75.6655	0.01857	75.6822	0.01869	75.6512	0.01875
		75.4414	0.02817	75.4891	0.01913	75.5177	0.01821	73.9751	0.01754	75.6441	0.01833	75.8062	0.01847	73.8487	0.01743	75.8086	0.0187	75.8253	0.01881	75.8419	0.01888
		75.5868	0.02835	75.6798	0.01927	75.6631	0.01831	74.1682	0.0177	75.8348	0.01852	75.9993	0.01858	73.9942	0.01753	76.0017	0.01886	75.9707	0.01893	75.9874	0.01901
		75.7776	0.02854	75.8253	0.01936	75.8563	0.01842	74.3137	0.0178	75.9802	0.01863	76.1423	0.01869	74.1396	0.01764	76.1471	0.01898	76.1638	0.01913	76.1805	0.01915
		75.923	0.02871	76.0184	0.01954	75.9993	0.01853	74.5044	0.01791	76.1733	0.01874	76.3355	0.01889	74.3328	0.01778	76.3379	0.01919	76.3092	0.01925	76.3259	0.01926
		76.1161	0.02895	76.1638	0.01965	76.1447	0.01865	74.6499	0.01803	76.3164	0.01885	76.4809	0.01901	74.4758	0.01789	76.4833	0.0193	76.5	0.01936	76.5167	0.01949
		76.2592	0.02912	76.3068	0.01976	76.3379	0.01885	74.843	0.01812	76.5095	0.019	76.674	0.01914	74.6689	0.01809	76.6764	0.01941	76.6454	0.01948	76.6621	0.01962
		76.4523	0.02939	76.5	0.01986	76.4833	0.01896	74.9884	0.01823	76.6549	0.01912	76.8171	0.01926	74.8144	0.01819	76.8218	0.01952	76.8385	0.01966	76.8075	0.01976
		76.5977	0.02957	76.6454	0.01997	76.674	0.01907	75.1791	0.01841	76.8481	0.01933	77.0102	0.01938	75.0051	0.01827	77.0126	0.0197	76.984	0.01979	77.0007	0.0199
		76.7909	0.02976	76.8362	0.02011	76.8195	0.01918	75.3246	0.01852	76.9911	0.01945	77.1556	0.01952	75.1505	0.01838	77.158	0.01983	77.1747	0.01999	77.1437	0.02004
		76.9339	0.02995	76.9816	0.02023	77.0126	0.01931	75.5177	0.01863	77.1842	0.01955	77.3464	0.01976	75.3436	0.01853	77.3511	0.02005	77.3201	0.02011	77.3368	0.02019
		77.127	0.0302	77.1747	0.02042	77.158	0.01943	75.6607	0.01874	77.3297	0.01969	77.4918	0.01987	75.4891	0.01865	77.4966	0.02017	77.5133	0.02026	77.4823	0.02032
		77.2725	0.03037	77.3201	0.02055	77.3487	0.01963	75.8539	0.01886	77.5228	0.01986	77.6849	0.02	75.6798	0.01885	77.6873	0.0203	77.6563	0.02038	77.673	0.02056
		77.4656	0.03067	77.5109	0.02066	77.4942	0.01973	75.9993	0.01897	77.6659	0.01999	77.8303	0.02011	75.8252	0.01896	77.8327	0.02042	77.8494	0.02057	77.8184	0.02071
		77.6086	0.03086	77.6563	0.02079	77.6873	0.01986	76.1447	0.01909	77.8113	0.02011	78.0211	0.02026	76.0184	0.01907	77.9782	0.02056	77.9949	0.02071	78.0115	0.02086
		77.7541	0.03105	77.8494	0.02096	77.8303	0.01995	76.3355	0.01929	78.0044	0.02031	78.1665	0.02039	76.1638	0.01917	78.1689	0.02074	78.188	0.02093	78.157	0.02101
		77.9472	0.03124	77.9949	0.02108	77.9758	0.02008	76.4809	0.01941	78.1475	0.02045	78.312	0.02051	76.3068	0.0193	78.3144	0.02089	78.331	0.02107	78.3477	0.02118
		78.0902	0.03147	78.1856	0.0213	78.1689	0.02022	76.674	0.01951	78.3406	0.02059	78.5051	0.02076	76.5	0.01946	78.5075	0.02112	78.5242	0.0212	78.4932	0.02131
		78.2833	0.03179	78.331	0.02142	78.3144	0.02034	76.8195	0.01963	78.486	0.02071	78.6481	0.02088	76.6454	0.01958	78.6529	0.02126	78.6696	0.02134	78.6863	0.02158
		78.4288	0.03207	78.4765	0.02155	78.5051	0.02055	77.0102	0.01975	78.6791	0.02086	78.8413	0.02102	76.8361	0.01978	78.8436	0.0214	78.8126	0.02149	78.8293	0.02172
		78.6219	0.03249	78.6672	0.02167	78.6505	0.02066	77.1556	0.01986	78.8222	0.02099	78.9867	0.02115	76.9816	0.0199	78.9891	0.02154	79.0058	0.02171	79.0225	0.02187
		78.7649	0.03277	78.8126	0.0218	78.8436	0.02078	77.3487	0.02008	79.0153	0.0212	79.1774	0.02132	77.1747	0.02001	79.1822	0.02173	79.1512	0.02185	79.1679	0.02202
		78.9581	0.03304	79.0058	0.022	78.9891	0.02091	77.4918	0.0202	79.1607	0.02132	79.3229	0.02145	77.3201	0.02014	79.3276	0.02187	79.3443	0.02205	79.3133	0.02218
		79.1035	0.03324	79.1512	0.02213	79.1798	0.02106	77.6849	0.02031	79.3538	0.02147	79.516	0.0217	77.5109	0.02032	79.5184	0.0221	79.4874	0.0222	79.5041	0.02236
		79.2966	0.03352	79.3419	0.02234	79.3252	0.02119	77.8303	0.02043	79.4969	0.0216	79.6614	0.02184	77.6563	0.02047	79.6638	0.02223	79.6805	0.02234	79.6495	0.0225
		79.4397	0.03371	79.4874	0.02246	79.5184	0.02142	77.9758	0.02055	79.6423	0.02174	79.8521	0.02197	77.8494	0.02069	79.8569	0.02238	79.8259	0.0225	79.8426	0.02276
		79.6328	0.03401	79.6805	0.0226	79.6614	0.02155	78.1665	0.0207	79.8354	0.02191	79.9976	0.02211	77.9925	0.02082	80	0.02251	80.019	0.02271	79.988	0.02291
		79.7782	0.03422	79.8259	0.02273	79.8545	0.02168	78.312	0.02083	79.9785	0.02205	80.1907	0.02229	78.1856	0.02095	80.1454	0.02267	80.1621	0.02287	80.1788	0.02305
		79.9714	0.03445	80.0166	0.02292	80	0.02181	78.5051	0.02104	80.1716	0.02227	80.3361	0.02244	78.331	0.02106	80.3385	0.02288	80.3552	0.0231	80.3242	0.02321
		80.1144	0.03466	80.1621	0.02306	80.1931	0.02199	78.6505	0.02118	80.3171	0.02243	80.4792	0.02258	78.5242	0.02125	80.4839	0.02304	80.5006	0.02327	80.5173	0.02341
		80.2598	0.03486	80.3552	0.02328	80.3361	0.02213	78.8413	0.02129	80.5102	0.02259	80.6723	0.02284	78.6672	0.02138	80.6747	0.02327	80.6437	0.02343	80.6604	0.02358
		80.453	0.03514	80.4983	0.02342	80.5293	0.02237	78.9867	0.02144	80.6532	0.02273	80.7677	0.02288	78.8126	0.02153	80.7724	0.02335	80.7891	0.02358	80.7581	0.02369
		80.596	0.03534	80.6914	0.02355	80.6747	0.02251	79.1798	0.02159	80.751	0.02286	81.018	0.02306	79.0058	0.02174	81.0228	0.02352	80.9918	0.0237	81.0085	0.02388
		80.7891	0.03562	80.7891	0.0237	80.77	0.02254	79.3229	0.02171	81.0013	0.02305	81.1634	0.02322	79.1512	0.02187	81.1682	0.02373	81.1849	0.02397	81.1539	0.02411
		80.9441	0.03566	80.9918	0.02378	81.0204	0.02272	79.516	0.02196	81.1944	0.02325	81.3566	0.02352	79.3419	0.02201	81.3589	0.02402	81.328	0.02416	81.3446	0.02437
		81.1372	0.03603	81.1825	0.02406	81.1658	0.02288	79.6614	0.02209	81.3375	0.02343	81.502	0.02366	79.4874	0.02216	81.5044	0.02418	81.5211	0.02436	81.4901	0.02454
		81.2803	0.0363	81.328	0.02425	81.3589	0.02315	79.8545	0.02222	81.4829	0.02357	81.6927	0.02384	79.6805	0.02235	81.6498	0.02434	81.6665	0.02452	81.6832	0.02482
		81.4257	0.03656	81.5211	0.02443	81.502	0.02328	79.9976	0.02236	81.676	0.02377	81.8382	0.02399	79.8235	0.02251	81.8405	0.0245	81.8596	0.02475	81.8286	0.02499
		81.6188	0.0369	81.6665	0.02458	81.6474	0.02343	80.1907	0.02252	81.8191	0.02392	81.9836	0.02415	80.0166	0.02272	81.986	0.02469	82.0027	0.02492	82.0194	0.02517
		81.7619	0.03712	81.8572	0.02478	81.8405	0.02358	80.3361	0.02267	82.0122	0.02415	82.1767	0.02432	80.1621	0.02286	82.1791	0.02492	82.1958	0.02517	82.1648	0.02534
		81.955	0.03739	82.0027	0.02493	81.986	0.02373	80.4792	0.02281	82.1577	0.0243	82.3198	0.02449	80.3552	0.02302	82.3245	0.02511	82.3412	0.02535	82.3579	0.02554
		82.1004	0.03762	82.1481	0.02507	82.1767	0.02388	80.6723	0.02306	82.3508	0.02447	82.5129	0.02477	80.4506	0.02316	82.5153	0.02537	82.4843	0.02552	82.501	0.02572
		82.2935	0.03792	82.3388	0.0253	82.3222	0.02404	80.77	0.02309	82.4938	0.02462	82.6583	0.02493	80.6532	0.02324	82.6607	0.02554	82.6774	0.02572	82.6941	0.02602
		82.4366	0.03814	82.4843	0.02544	82.5153	0.02431	81.0204	0.02327	82.6869	0.02485	82.8491	0.0251	80.8463	0.02352	82.8538	0.02571	82.8228	0.0259	82.8395	0.0262
		82.6297	0.03847	82.6774	0.02563	82.6607	0.02447	81.1634	0.02344	82.8324	0.02499	82.9945	0.02527	80.9918	0.0237	82.9993	0.02589	83.016	0.02614	82.985	0.0264
		82.7751	0.03869	82.8228	0.02579	82.8514	0.02461	81.3566	0.02373	83.0255	0.02524	83.1876	0.02547	81.1825	0.02387	83.19	0.02611	83.159	0.02633	83.1757	0.0266
		82.9683	0.03894	83.0136	0.02599	82.9969	0.02477	81.502	0.02386	83.1685	0.02541	83.3331	0.02564	81.328	0.02403	83.3354	0.02629	83.3521	0.0266	83.3211	0.0268
		83.1113	0.03915	83.159	0.02615	83.19	0.02495	81.6951	0.02403	83.314	0.02559	83.5238	0.02594	81.5211	0.02423	83.5286	0.02657	83.4976	0.0268	83.5143	0.02704
		83.3044	0.03945	83.3521	0.02639	83.3331	0.02511	81.8382	0.02418	83.5071	0.02578	83.6692	0.02609	81.6641	0.02439	83.6716	0.02674	83.6907	0.027	83.6597	0.02721
		83.4499	0.03967	83.4976	0.02655	83.5262	0.0254	81.9836	0.02434	83.6501	0.02595	83.8623	0.02629	81.8572	0.02465	83.817	0.02693	83.8337	0.02719	83.8504	0.02753
		83.643	0.03997	83.6883	0.02674	83.6716	0.02554	82.1767	0.0245	83.8433	0.02618	84.0078	0.02644	82.0027	0.02481	84.0102	0.02714	84.0269	0.02744	83.9959	0.02773
		83.7861	0.04016	83.8337	0.0269	83.8647	0.02572	82.3222	0.02465	83.9887	0.02636	84.1508	0.02663	82.1958	0.02497	84.1556	0.02735	84.1723	0.02763	84.189	0.02792
		83.9315	0.04036	84.0269	0.02714	84.0078	0.02587	82.5129	0.02491	84.1818	0.02661	84.344	0.02682	82.3388	0.02513	84.3463	0.02761	84.3153	0.02781	84.332	0.02813
		84.1246	0.0406	84.1699	0.0273	84.1532	0.02604	82.6583	0.02506	84.3249	0.02678	84.4894	0.02701	82.4843	0.02529	84.4918	0.02779	84.5084	0.0281	84.5251	0.02838
		84.2677	0.04082	84.363	0.02756	84.3463	0.02624	82.8514	0.02522	84.518	0.02697	84.6801	0.02729	82.6774	0.02554	84.6849	0.02807	84.6539	0.02828	84.6706	0.02857
		84.4608	0.04111	84.5084	0.02772	84.4918	0.0264	82.9945	0.02538	84.6634	0.02714	84.8256	0.02747	82.8228	0.02572	84.8303	0.02826	84.847	0.0285	84.8637	0.02889
		84.6062	0.04133	84.6539	0.02789	84.6825	0.02669	83.1876	0.02557	84.8565	0.02738	85.0187	0.02767	83.0136	0.02598	85.0211	0.02848	84.9901	0.02869	85.0067	0.02909
		84.7993	0.04163	84.8446	0.02808	84.8279	0.02685	83.3331	0.02573	84.9996	0.02755	85.1641	0.02785	83.159	0.02614	85.1665	0.02868	85.1832	0.02897	85.1522	0.02931
		84.9424	0.04182	84.9901	0.02825	85.0211	0.02703	83.5262	0.02601	85.1927	0.02783	85.3548	0.02807	83.3521	0.02631	85.3596	0.02894	85.3286	0.02917	85.3453	0.02953
		85.1355	0.04204	85.1832	0.02848	85.1641	0.0272	83.6692	0.02618	85.3381	0.02802	85.5003	0.02826	83.4952	0.02648	85.5027	0.02914	85.5217	0.02945	85.4907	0.02974
		85.2809	0.04225	85.3286	0.02865	85.3572	0.02742	83.8623	0.02634	85.5313	0.02822	85.6934	0.02858	83.6883	0.02672	85.6958	0.02943	85.6648	0.02966	85.6815	0.03007
		85.4741	0.04253	85.5194	0.02893	85.5027	0.0276	84.0078	0.0265	85.6743	0.02839	85.8388	0.02877	83.8337	0.0269	85.8412	0.02962	85.8579	0.02987	85.8269	0.03032
		85.6171	0.04272	85.6648	0.02911	85.6958	0.02789	84.1508	0.02665	85.8675	0.02863	86.0296	0.02897	84.0268	0.02718	86.0343	0.02985	86.0033	0.03009	86.02	0.03079
		85.8102	0.04298	85.8579	0.02932	85.8388	0.02805	84.344	0.02685	86.0129	0.02881	86.175	0.02915	84.1699	0.02736	86.1774	0.03005	86.1965	0.03048	86.1631	0.03107
		85.9557	0.04316	86.001	0.02949	86.0319	0.02824	84.4894	0.02701	86.1559	0.02902	86.3681	0.0294	84.363	0.02757	86.3228	0.03025	86.3395	0.03078	86.3562	0.03135
		86.0987	0.04335	86.1941	0.02974	86.1774	0.02839	84.6825	0.02728	86.349	0.02929	86.5112	0.0296	84.5084	0.02774	86.516	0.03056	86.5326	0.03122	86.5016	0.03161
		86.2918	0.04358	86.3395	0.02992	86.3204	0.02858	84.8256	0.02747	86.4945	0.02949	86.6566	0.02981	84.6539	0.02793	86.659	0.03086	86.6781	0.03148	86.6948	0.03189
		86.4373	0.04377	86.5326	0.03019	86.5136	0.02879	85.0187	0.02765	86.6876	0.02972	86.8497	0.03019	84.8446	0.02818	86.8521	0.03134	86.8211	0.03174	86.8378	0.0321
		86.6304	0.04402	86.6757	0.03036	86.659	0.02898	85.1641	0.02783	86.8307	0.02991	86.9952	0.03043	84.9901	0.02837	86.9975	0.03164	87.0142	0.03198	87.0309	0.03244
		86.7734	0.0442	86.8211	0.03054	86.8521	0.02929	85.3572	0.02807	87.0238	0.03017	87.1859	0.03069	85.1832	0.02864	87.1907	0.03189	87.1597	0.0322	87.1764	0.03265
		86.9665	0.04445	87.0142	0.03074	86.9952	0.02948	85.5003	0.02824	87.1692	0.03035	87.3313	0.03099	85.3262	0.02883	87.3337	0.03211	87.3528	0.03251	87.3695	0.0329
		87.112	0.04463	87.1573	0.03093	87.1883	0.02967	85.6934	0.02853	87.3623	0.03073	87.5245	0.03139	85.5194	0.02905	87.5268	0.0324	87.4958	0.03273	87.5125	0.03313
		87.3051	0.04481	87.3504	0.03121	87.3337	0.02986	85.8388	0.02871	87.5054	0.03097	87.6675	0.03168	85.6648	0.02927	87.6723	0.03263	87.689	0.03302	87.658	0.03336
		87.4482	0.04496	87.4958	0.03149	87.5268	0.0301	86.0319	0.02889	87.6985	0.03132	87.8606	0.03202	85.8579	0.02954	87.8654	0.03293	87.8344	0.03325	87.8511	0.03367
		87.6413	0.04521	87.689	0.03196	87.6699	0.03028	86.175	0.02907	87.8439	0.03159	88.0061	0.03223	86.001	0.02974	88.0084	0.03317	88.0275	0.0335	87.9941	0.0339
		87.7867	0.04539	87.832	0.03229	87.863	0.03059	86.3204	0.02924	87.987	0.03188	88.1992	0.03247	86.1941	0.03002	88.2016	0.03344	88.1706	0.03373	88.1873	0.03428
		87.9798	0.04567	88.0251	0.03253	88.0084	0.03076	86.5136	0.02948	88.1801	0.03217	88.3422	0.03267	86.3395	0.03022	88.347	0.03368	88.3637	0.03408	88.3327	0.03451
		88.1229	0.04586	88.1706	0.03271	88.2016	0.03095	86.6566	0.02966	88.3255	0.03238	88.5353	0.03296	86.5326	0.03048	88.49	0.0339	88.5091	0.03432	88.5258	0.03474
		88.2683	0.04604	88.3637	0.033	88.3446	0.03118	86.8497	0.02998	88.5187	0.03268	88.6808	0.03317	86.6757	0.03076	88.6832	0.0342	88.6522	0.03453	88.6689	0.03497
		88.4614	0.0462	88.5067	0.03319	88.5377	0.03148	86.9952	0.03017	88.6617	0.03289	88.8262	0.03337	86.8688	0.03119	88.8286	0.03442	88.8453	0.03484	88.862	0.0353
		88.6045	0.04636	88.6999	0.03348	88.6832	0.03177	87.1883	0.03036	88.8548	0.03314	89.0169	0.0337	87.0142	0.03152	89.0217	0.03473	88.9907	0.03505	89.0074	0.03552
		88.7976	0.04661	88.8453	0.03368	88.8262	0.03204	87.3313	0.03054	89.0003	0.03335	89.1624	0.03392	87.1573	0.03177	89.1648	0.03495	89.1839	0.03531	89.2005	0.03586
		88.943	0.04676	89.0384	0.03391	89.0193	0.03248	87.5245	0.03079	89.1934	0.03367	89.3555	0.03416	87.3504	0.03208	89.3579	0.03521	89.3269	0.03554	89.3436	0.03609
		89.1362	0.04695	89.1815	0.03411	89.1648	0.03272	87.6699	0.03098	89.3364	0.03388	89.4986	0.03439	87.4958	0.03229	89.5033	0.03544	89.52	0.0359	89.5367	0.03635
		89.2792	0.04708	89.3269	0.03432	89.3579	0.03294	87.863	0.03138	89.5296	0.03421	89.6917	0.03468	87.689	0.03254	89.6964	0.03574	89.6655	0.03616	89.6821	0.0366
		89.4723	0.04723	89.52	0.03459	89.501	0.03316	88.0061	0.03163	89.675	0.03444	89.8371	0.03491	87.832	0.03275	89.8395	0.03598	89.8586	0.03647	89.8252	0.03685
		89.6178	0.04739	89.6631	0.0348	89.6941	0.03343	88.1992	0.03192	89.8681	0.0347	90.0302	0.03525	88.0251	0.03302	90.0326	0.03633	90.0016	0.03671	90.0183	0.03719
		89.8109	0.04766	89.8562	0.03508	89.8395	0.03365	88.3446	0.03221	90.0112	0.03493	90.1733	0.03548	88.1706	0.03323	90.178	0.03656	90.1947	0.03698	90.1637	0.03744
		89.9539	0.0478	90.0016	0.03531	90.0326	0.03398	88.5377	0.03262	90.2043	0.03525	90.3664	0.03574	88.3637	0.03353	90.3712	0.03683	90.3402	0.03722	90.3569	0.0378
		90.1471	0.04797	90.1947	0.03555	90.1757	0.0342	88.6808	0.03282	90.3497	0.03548	90.5118	0.03598	88.5067	0.03374	90.5142	0.03706	90.5333	0.0376	90.4999	0.03806
		90.2925	0.04813	90.3378	0.03576	90.3688	0.03444	88.8262	0.03303	90.4928	0.0357	90.5595	0.03607	88.6998	0.034	90.5643	0.03714	90.581	0.03766	90.7026	0.03819
		90.4356	0.04828	90.5309	0.03609	90.5142	0.03466	89.0193	0.03336	90.6954	0.03586	90.8575	0.0365	88.8453	0.03421	90.8623	0.03757	90.8313	0.03794	90.848	0.03848
		90.581	0.04843	90.5786	0.03617	90.5619	0.03475	89.1624	0.03358	90.8409	0.03612	91.003	0.03679	89.0384	0.03449	91.0054	0.03787	91.0244	0.0383	91.0411	0.03892
		90.7836	0.04856	90.8289	0.03645	90.8599	0.03514	89.3555	0.0338	91.034	0.03648	91.1961	0.0371	89.1815	0.03472	91.1985	0.03821	91.1675	0.03862	91.1842	0.03923
		90.9767	0.04881	91.022	0.03678	91.0054	0.0354	89.501	0.034	91.177	0.03671	91.3392	0.03734	89.3269	0.03494	91.3439	0.03847	91.3606	0.03898	91.3296	0.03948
		91.1198	0.04903	91.1675	0.03707	91.1985	0.03567	89.6941	0.0343	91.3701	0.03704	91.5323	0.03766	89.52	0.03527	91.537	0.03882	91.506	0.03924	91.5227	0.03973
		91.3129	0.04928	91.3606	0.03737	91.3415	0.0359	89.8371	0.0345	91.5156	0.03727	91.6777	0.03789	89.6631	0.03548	91.6801	0.03906	91.6992	0.03959	91.6658	0.03998
		91.4584	0.04946	91.5037	0.03759	91.5346	0.03619	90.0302	0.03483	91.661	0.03752	91.8708	0.03826	89.8562	0.03578	91.8255	0.03931	91.8422	0.03984	91.8589	0.04034
		91.6515	0.04972	91.6968	0.03789	91.6801	0.03641	90.1757	0.03504	91.8517	0.0378	92.0139	0.0385	90.0016	0.03603	92.0186	0.03966	92.0353	0.04014	92.0043	0.04061
		91.7945	0.04987	91.8422	0.0381	91.8732	0.03677	90.3688	0.03528	91.9972	0.03806	92.207	0.03877	90.1947	0.03635	92.1617	0.03991	92.1808	0.04041	92.1975	0.04099
		91.94	0.05006	92.0353	0.03836	92.0163	0.03701	90.5118	0.03551	92.1903	0.0384	92.3524	0.03902	90.2424	0.03645	92.3548	0.04023	92.3739	0.04079	92.3405	0.04123
		92.1331	0.05028	92.1784	0.03858	92.2094	0.03728	90.5595	0.03559	92.3357	0.03864	92.4979	0.03928	90.5404	0.0368	92.5002	0.04047	92.5169	0.04106	92.5336	0.0415
		92.2761	0.05042	92.3715	0.0389	92.3548	0.03751	90.8599	0.03601	92.5265	0.03899	92.6886	0.03963	90.6859	0.0371	92.6934	0.04082	92.6624	0.04131	92.6791	0.04174
		92.4693	0.05053	92.5169	0.03914	92.4979	0.03774	91.003	0.03628	92.6719	0.03924	92.834	0.03988	90.8289	0.0374	92.8364	0.04106	92.8555	0.04169	92.8722	0.0421
		92.6147	0.05066	92.71	0.0395	92.691	0.03804	91.1961	0.03658	92.865	0.03955	93.0272	0.04029	91.022	0.03775	93.0295	0.04143	92.9985	0.04194	93.0152	0.04232
		92.8078	0.05087	92.8531	0.03975	92.8364	0.03828	91.3415	0.03681	93.0081	0.0398	93.1702	0.04055	91.1675	0.03799	93.175	0.04169	93.1917	0.04224	93.1607	0.04261
		92.9509	0.05102	92.9985	0.03999	93.0295	0.03865	91.5346	0.03712	93.2012	0.04017	93.3633	0.04083	91.3606	0.03835	93.3681	0.04202	93.3371	0.0425	93.3538	0.04302
		93.144	0.05122	93.1917	0.04026	93.1726	0.03888	91.6777	0.03734	93.3466	0.04042	93.5088	0.04107	91.5036	0.0386	93.5111	0.04228	93.5302	0.04287	93.4968	0.04333
		93.2894	0.05137	93.3347	0.04049	93.3657	0.03914	91.8708	0.03771	93.5397	0.0408	93.7019	0.04143	91.6968	0.03891	93.7043	0.04262	93.6733	0.04311	93.69	0.04364
		93.4825	0.05151	93.5278	0.04083	93.5111	0.03937	92.0163	0.03794	93.6828	0.04105	93.8449	0.04168	91.8422	0.03916	93.8497	0.04288	93.8664	0.04345	93.8354	0.0439
		93.6256	0.0517	93.6733	0.04108	93.7043	0.03969	92.2094	0.0382	93.8759	0.04135	94.038	0.04209	92.0353	0.0395	94.0428	0.04326	94.0118	0.04372	94.0285	0.04427
		93.8187	0.05196	93.8664	0.04143	93.8473	0.03992	92.3524	0.03843	94.0214	0.04159	94.1835	0.04235	92.1784	0.03975	94.1859	0.04354	94.2049	0.04404	94.1716	0.04456
		93.9641	0.05213	94.0094	0.04168	94.0404	0.04029	92.4979	0.03867	94.1668	0.04185	94.3766	0.04265	92.3715	0.0401	94.379	0.04388	94.348	0.0443	94.3647	0.04497
		94.1072	0.05229	94.2026	0.04197	94.1859	0.04053	92.691	0.03898	94.3575	0.04219	94.5196	0.04292	92.5169	0.04036	94.5244	0.04414	94.5411	0.04469	94.5101	0.04527
		94.3003	0.05248	94.348	0.04222	94.379	0.04078	92.834	0.03922	94.503	0.04246	94.6651	0.04318	92.71	0.04068	94.6675	0.0444	94.6865	0.04497	94.7032	0.04563
		94.4457	0.05263	94.5411	0.04258	94.522	0.04103	93.0272	0.03958	94.6961	0.04284	94.8582	0.04357	92.8531	0.04096	94.8606	0.04475	94.8797	0.04532	94.8463	0.04593
		94.6389	0.05272	94.6842	0.04283	94.6675	0.04127	93.1726	0.03983	94.8391	0.04314	95.0013	0.04383	92.9985	0.04121	95.006	0.045	95.0227	0.04559	95.0394	0.04633
		94.7819	0.05287	94.8296	0.04309	94.8606	0.04162	93.3657	0.0401	95.0323	0.04346	95.1944	0.04423	93.1917	0.04154	95.1991	0.04539	95.2158	0.04592	95.1848	0.04661
		94.975	0.05308	95.0227	0.04344	95.0036	0.04186	93.5088	0.04035	95.1777	0.04373	95.3398	0.04449	93.3347	0.04176	95.3422	0.04563	95.3613	0.04619	95.378	0.04701
		95.1205	0.05326	95.1658	0.04369	95.1968	0.04225	93.7019	0.04071	95.3708	0.04411	95.5329	0.04478	93.5278	0.04211	95.5353	0.04597	95.5043	0.04649	95.521	0.04728
		95.3136	0.05345	95.3589	0.04397	95.3422	0.0425	93.8473	0.04095	95.5139	0.04437	95.676	0.04504	93.6733	0.04236	95.6808	0.04623	95.6974	0.04693	95.7141	0.04761
		95.4566	0.0536	95.5043	0.04423	95.5353	0.04279	94.0404	0.04134	95.707	0.04474	95.8691	0.04543	93.8664	0.04269	95.8739	0.04659	95.8429	0.04721	95.8596	0.04789
		95.6498	0.05373	95.6974	0.04461	95.6784	0.04307	94.1835	0.04158	95.8524	0.04501	96.0145	0.04571	94.0094	0.04294	96.0169	0.04687	96.036	0.04753	96.0026	0.04818
		95.7952	0.05385	95.8405	0.04489	95.8715	0.04343	94.3766	0.04188	96.0455	0.04533	96.2077	0.04612	94.2026	0.04326	96.21	0.04728	96.1791	0.04781	96.1957	0.04855
		95.9859	0.05405	96.0336	0.04522	96.0169	0.0437	94.522	0.04213	96.1886	0.04558	96.3507	0.0464	94.348	0.04351	96.3555	0.04758	96.3722	0.04818	96.3412	0.04884
		96.1314	0.05419	96.1791	0.04549	96.21	0.0441	94.6651	0.0424	96.334	0.04585	96.5438	0.04671	94.5411	0.04389	96.4985	0.04784	96.5176	0.04848	96.5343	0.04924
		96.3245	0.05438	96.3722	0.04578	96.3531	0.04437	94.8582	0.04277	96.5272	0.04623	96.6893	0.04699	94.6842	0.04416	96.6916	0.04816	96.7107	0.0489	96.6773	0.04952
		96.4699	0.05454	96.5152	0.04604	96.5462	0.0447	95.0036	0.04304	96.6702	0.04653	96.8323	0.04725	94.8773	0.04449	96.8371	0.04843	96.8538	0.04921	96.8705	0.04988
		96.6606	0.0547	96.7083	0.04644	96.6916	0.04499	95.1968	0.04343	96.8633	0.0469	97.0254	0.04764	95.0227	0.04478	97.0302	0.04884	97.0469	0.04956	97.0159	0.05018
		96.8061	0.05482	96.8538	0.04672	96.8848	0.04535	95.3398	0.04371	97.0087	0.04717	97.1709	0.04789	95.2158	0.04513	97.1732	0.04914	97.1923	0.04984	97.209	0.05057
		96.9515	0.05495	97.0469	0.04709	97.0278	0.04561	95.5329	0.04403	97.2019	0.04746	97.364	0.04829	95.3589	0.04541	97.3664	0.04959	97.3354	0.05014	97.3521	0.05084
		97.1446	0.05511	97.1899	0.04736	97.1732	0.04585	95.6784	0.04428	97.3449	0.04771	97.507	0.04856	95.5043	0.04566	97.5118	0.04988	97.5285	0.05051	97.5452	0.05127
		97.2877	0.0552	97.3354	0.04768	97.3664	0.0462	95.8715	0.04463	97.538	0.04812	97.7002	0.04889	95.6974	0.04608	97.7049	0.05024	97.6739	0.05082	97.6906	0.05156
		97.4808	0.05532	97.5285	0.04795	97.5094	0.04644	96.0145	0.04487	97.6835	0.0484	97.8456	0.04916	95.8405	0.04636	97.848	0.05053	97.8671	0.05125	97.8837	0.0519
		97.6262	0.05545	97.6715	0.04824	97.7026	0.04676	96.2077	0.04527	97.8766	0.04877	98.0387	0.04956	96.0336	0.04672	98.0411	0.05094	98.0101	0.05154	98.0268	0.05219
		97.817	0.05559	97.8647	0.04864	97.848	0.04702	96.3531	0.04554	98.0196	0.04906	98.1818	0.04984	96.179	0.04699	98.1865	0.05124	98.2032	0.05187	98.1722	0.05248
		97.9624	0.05575	98.0101	0.0489	98.0411	0.04739	96.5462	0.04587	98.2127	0.04941	98.3749	0.05024	96.3722	0.04733	98.3796	0.05167	98.3487	0.05217	98.3653	0.05287
		98.1555	0.05603	98.2032	0.0492	98.1842	0.04763	96.6893	0.04615	98.3582	0.0497	98.5203	0.05052	96.5152	0.04758	98.5227	0.05198	98.5394	0.05257	98.5084	0.05312
		98.301	0.05623	98.3463	0.04947	98.3773	0.04799	96.8824	0.04653	98.5513	0.05017	98.7134	0.05086	96.7083	0.04797	98.7158	0.05233	98.6848	0.05289	98.7015	0.0535
		98.4917	0.05643	98.5394	0.0498	98.5227	0.04826	97.0278	0.0468	98.6944	0.05044	98.8565	0.05116	96.8538	0.04824	98.8613	0.05262	98.8779	0.05329	98.847	0.05376
		98.6372	0.05661	98.6848	0.05006	98.7158	0.04859	97.1709	0.04708	98.8398	0.05075	99.0496	0.05155	97.0469	0.04857	99.0043	0.05287	99.0234	0.05358	99.0401	0.05412
		98.7826	0.05676	98.8779	0.05045	98.8589	0.04885	97.364	0.04748	99.0329	0.05112	99.195	0.05183	97.1899	0.04885	99.1974	0.05326	99.2141	0.0539	99.1831	0.05441
		98.9757	0.0569	99.021	0.05069	99.052	0.0492	97.5094	0.04777	99.176	0.05139	99.3381	0.0521	97.3354	0.04914	99.3429	0.05353	99.3595	0.05419	99.3762	0.05479
		99.1187	0.05707	99.2141	0.05099	99.1974	0.04947	97.7026	0.04811	99.3691	0.05168	99.5312	0.05252	97.5285	0.04953	99.536	0.05393	99.5527	0.05459	99.5217	0.05505
		99.3119	0.05732	99.3595	0.05124	99.3405	0.04975	97.8456	0.04839	99.5145	0.05192	99.6766	0.05279	97.6715	0.0498	99.679	0.05421	99.6981	0.05487	99.7148	0.05548
		99.4573	0.05746	99.5026	0.05149	99.5336	0.05015	98.0387	0.04879	99.7077	0.05233	99.8698	0.05313	97.8646	0.05021	99.8722	0.05458	99.8412	0.05517	99.8578	0.05574
		99.648	0.05755	99.6957	0.05179	99.679	0.05042	98.1842	0.04906	99.8507	0.0526	100.013	0.05338	98.0101	0.05047	100.018	0.05489	100.034	0.05558	100.051	0.05607
		99.7935	0.05769	99.8412	0.05203	99.8722	0.05079	98.3773	0.04946	100.044	0.05291	100.206	0.05378	98.2032	0.0508	100.211	0.05532	100.18	0.05584	100.196	0.05634
		99.9866	0.05784	100.034	0.05241	100.015	0.05106	98.5203	0.04972	100.189	0.05319	100.351	0.05406	98.3463	0.05106	100.354	0.05561	100.37	0.05615	100.339	0.05664
		100.132	0.05794	100.177	0.05267	100.208	0.05144	98.7134	0.05007	100.332	0.05346	100.554	0.05429	98.5394	0.05142	100.509	0.05574	100.525	0.05628	100.542	0.05693
		100.323	0.05813	100.37	0.05294	100.354	0.05169	98.8589	0.05033	100.535	0.05368	100.697	0.05462	98.6848	0.05171	100.702	0.05617	100.719	0.05674	100.688	0.0573
		100.373	0.05811	100.525	0.05302	100.556	0.05192	99.0019	0.05061	100.68	0.05399	100.843	0.05493	98.8779	0.05214	100.845	0.0565	100.864	0.05707	100.881	0.05774
		100.623	0.05825	100.719	0.05347	100.699	0.05226	99.195	0.05097	100.874	0.05441	101.036	0.05535	99.021	0.05244	101.038	0.0569	101.007	0.05735	101.024	0.05801
		100.816	0.05839	100.862	0.05371	100.845	0.0526	99.3405	0.05124	101.017	0.05473	101.179	0.05561	99.2141	0.05278	101.183	0.05716	101.2	0.05764	101.217	0.05835
		100.959	0.05852	101.055	0.054	101.038	0.05302	99.5336	0.05163	101.21	0.05504	101.372	0.05596	99.3595	0.05308	101.377	0.05756	101.346	0.05789	101.362	0.05859
		101.152	0.05866	101.2	0.05414	101.181	0.0533	99.6766	0.05192	101.355	0.05527	101.517	0.05622	99.5503	0.05349	101.52	0.05781	101.539	0.05822	101.555	0.05898
		101.298	0.05877	101.343	0.05432	101.374	0.05371	99.8698	0.0523	101.548	0.05554	101.71	0.05653	99.6957	0.0538	101.713	0.0581	101.682	0.05847	101.698	0.05924
		101.489	0.05891	101.536	0.05449	101.52	0.05397	100.015	0.05258	101.691	0.05573	101.853	0.05678	99.8411	0.05409	101.858	0.05829	101.875	0.05881	101.844	0.05949
		101.634	0.05904	101.682	0.05469	101.713	0.05427	100.206	0.05293	101.884	0.05602	102.047	0.05713	100.034	0.05453	102.051	0.05856	102.02	0.05901	102.037	0.05975
		101.827	0.05914	101.875	0.055	101.856	0.05451	100.351	0.0532	102.03	0.05625	102.192	0.05733	100.187	0.05461	102.194	0.05874	102.211	0.05929	102.18	0.05996
		101.973	0.05928	102.018	0.05522	102.049	0.05485	100.554	0.05345	102.223	0.05652	102.385	0.05769	100.38	0.05509	102.387	0.05906	102.356	0.05951	102.373	0.06025
		102.163	0.05952	102.211	0.05549	102.194	0.05504	100.699	0.05379	102.366	0.05674	102.528	0.05793	100.525	0.05543	102.533	0.05926	102.502	0.05979	102.519	0.0604
		102.309	0.05963	102.356	0.05567	102.387	0.05534	100.843	0.05416	102.511	0.05697	102.519	0.05811	100.719	0.05586	102.523	0.05936	102.492	0.05986	102.509	0.06045
		102.454	0.05969	102.55	0.05585	102.531	0.05552	101.036	0.05456	102.502	0.05721	102.49	0.05808	100.862	0.05614	102.494	0.05931	102.454	0.05975	102.48	0.06033
		102.502	0.05963	102.55	0.05596	102.521	0.05567	101.181	0.05483	102.463	0.05719	102.461	0.05792	101.007	0.05642	102.465	0.05914	102.425	0.05954	102.441	0.06006
		102.473	0.05949	102.511	0.05596	102.492	0.05566	101.374	0.05518	102.435	0.05707	102.422	0.05767	101.2	0.05675	102.427	0.05892	102.386	0.05926	102.412	0.05984
		102.435	0.05919	102.482	0.05582	102.463	0.05554	101.517	0.0554	102.406	0.05688	102.393	0.05751	101.343	0.05704	102.398	0.05877	102.357	0.05908	102.374	0.05959
		102.406	0.05896	102.453	0.05563	102.425	0.05535	101.71	0.05564	102.367	0.05668	102.355	0.05732	101.536	0.05745	102.359	0.05858	102.328	0.05892	102.345	0.05943
		102.367	0.05871	102.415	0.05541	102.396	0.05521	101.856	0.05588	102.338	0.05655	102.326	0.05718	101.682	0.05773	102.33	0.05847	102.29	0.05873	102.306	0.05924
		102.338	0.05854	102.386	0.05528	102.357	0.05504	102.049	0.05623	102.3	0.05639	102.287	0.05702	101.875	0.05812	102.292	0.05831	102.261	0.05858	102.277	0.05912
		102.3	0.05832	102.347	0.05511	102.328	0.05493	102.192	0.0565	102.271	0.0563	102.258	0.05692	102.018	0.05834	102.263	0.0582	102.222	0.0584	102.249	0.059
		102.271	0.05814	102.318	0.05499	102.29	0.05479	102.385	0.05681	102.232	0.05619	102.22	0.0568	102.211	0.05863	102.224	0.05804	102.193	0.05827	102.21	0.05884
		102.232	0.05787	102.28	0.05484	102.261	0.0547	102.531	0.05702	102.203	0.05611	102.191	0.05669	102.356	0.05884	102.195	0.05793	102.155	0.05812	102.181	0.05871
		102.203	0.05768	102.251	0.05473	102.222	0.05456	102.521	0.05714	102.165	0.05599	102.152	0.05658	102.55	0.05911	102.157	0.05781	102.126	0.058	102.142	0.05853
		102.165	0.05749	102.212	0.05458	102.193	0.05447	102.492	0.05715	102.136	0.05591	102.123	0.05649	102.55	0.05919	102.128	0.0577	102.088	0.05781	102.114	0.05838
		102.136	0.05739	102.183	0.0545	102.155	0.05437	102.463	0.05704	102.107	0.05582	102.085	0.05638	102.511	0.05916	102.099	0.05761	102.058	0.05764	102.075	0.05815
		102.098	0.05726	102.145	0.05439	102.126	0.05429	102.424	0.05683	102.068	0.05573	102.056	0.05632	102.482	0.059	102.06	0.0575	102.02	0.05745	102.046	0.05798
		102.068	0.05716	102.116	0.05431	102.088	0.05417	102.396	0.05669	102.039	0.05564	102.027	0.05626	102.453	0.05881	102.032	0.05743	101.991	0.05731	102.007	0.05775
		102.039	0.05708	102.077	0.0542	102.058	0.05408	102.357	0.05652	102.001	0.05556	101.988	0.05618	102.415	0.05858	101.993	0.05732	101.962	0.05718	101.979	0.05758
		102.001	0.05697	102.048	0.05414	102.02	0.05398	102.328	0.05641	101.972	0.0555	101.96	0.0561	102.386	0.05842	101.964	0.05724	101.924	0.057	101.94	0.05738
		101.972	0.0569	102.01	0.05404	101.991	0.05392	102.29	0.05628	101.934	0.05542	101.921	0.05601	102.347	0.05824	101.925	0.05711	101.894	0.05686	101.911	0.05721
		101.934	0.0568	101.981	0.05398	101.962	0.05386	102.261	0.0562	101.904	0.05535	101.892	0.05595	102.318	0.05813	101.897	0.05699	101.856	0.05668	101.873	0.05702
		101.904	0.05672	101.952	0.05391	101.924	0.05378	102.222	0.05609	101.866	0.05526	101.853	0.05585	102.28	0.05799	101.858	0.05686	101.827	0.05654	101.844	0.05688
		101.866	0.05663	101.913	0.05385	101.894	0.05373	102.193	0.056	101.837	0.05515	101.825	0.05576	102.251	0.05789	101.829	0.05676	101.789	0.05634	101.815	0.05675
		101.837	0.05656	101.884	0.05379	101.856	0.05363	102.155	0.05589	101.799	0.055	101.786	0.05558	102.212	0.05775	101.791	0.0566	101.759	0.05618	101.776	0.0566
		101.799	0.05647	101.846	0.05369	101.827	0.05357	102.126	0.05581	101.769	0.05488	101.757	0.05545	102.183	0.05767	101.762	0.05645	101.721	0.05596	101.748	0.05648
		101.77	0.05638	101.817	0.05361	101.789	0.05346	102.097	0.05575	101.731	0.05473	101.718	0.05526	102.145	0.05755	101.723	0.05623	101.692	0.0558	101.709	0.05631
		101.731	0.05628	101.779	0.05349	101.759	0.05337	102.058	0.05565	101.702	0.05462	101.69	0.05512	102.116	0.05747	101.694	0.0561	101.654	0.05559	101.68	0.05618
		101.702	0.05616	101.749	0.05336	101.721	0.05321	102.029	0.0556	101.673	0.05451	101.651	0.05496	102.078	0.05736	101.656	0.05592	101.625	0.05547	101.641	0.05598
		101.664	0.05602	101.711	0.05321	101.692	0.0531	101.991	0.05551	101.635	0.05433	101.622	0.05482	102.048	0.05729	101.627	0.05577	101.586	0.05531	101.613	0.05583
		101.635	0.05587	101.682	0.05308	101.654	0.05293	101.962	0.05544	101.606	0.05417	101.584	0.05467	102.01	0.0572	101.598	0.05562	101.557	0.0552	101.574	0.05564
		101.606	0.05575	101.644	0.05292	101.625	0.0528	101.924	0.05534	101.567	0.05398	101.555	0.05452	101.981	0.05715	101.559	0.05542	101.519	0.05506	101.545	0.05548
		101.567	0.05558	101.615	0.0528	101.586	0.05265	101.894	0.05527	101.538	0.05382	101.526	0.0544	101.952	0.05707	101.531	0.05528	101.49	0.05495	101.507	0.0553
		101.538	0.05543	101.576	0.05262	101.557	0.05252	101.856	0.05521	101.5	0.05362	101.487	0.05421	101.913	0.05699	101.492	0.05507	101.461	0.05489	101.478	0.05518
		101.5	0.05524	101.547	0.0525	101.528	0.0524	101.827	0.05515	101.471	0.05348	101.459	0.05405	101.884	0.05689	101.463	0.05493	101.422	0.05482	101.439	0.05502
		101.471	0.05506	101.518	0.05233	101.49	0.05223	101.789	0.05501	101.432	0.05331	101.42	0.05385	101.846	0.05676	101.425	0.05474	101.393	0.05476	101.41	0.05491
		101.432	0.05488	101.48	0.05215	101.461	0.05208	101.759	0.05492	101.403	0.05318	101.391	0.05372	101.817	0.05664	101.396	0.05462	101.355	0.05467	101.372	0.05477
		101.404	0.05476	101.451	0.05204	101.422	0.05189	101.721	0.05473	101.365	0.05306	101.352	0.05354	101.779	0.05647	101.357	0.05447	101.326	0.05456	101.343	0.05464
		101.365	0.05457	101.412	0.05185	101.393	0.05178	101.692	0.0546	101.336	0.05294	101.324	0.05344	101.749	0.05633	101.328	0.05438	101.287	0.05438	101.314	0.05452
		101.336	0.05447	101.383	0.05176	101.355	0.0516	101.654	0.05439	101.297	0.05274	101.285	0.05327	101.711	0.05614	101.29	0.05424	101.259	0.05427	101.275	0.05433
		101.297	0.05431	101.345	0.05162	101.326	0.05153	101.625	0.05422	101.268	0.05265	101.256	0.05317	101.682	0.05598	101.261	0.05413	101.22	0.05412	101.246	0.05419
		101.269	0.05417	101.316	0.05148	101.287	0.05136	101.595	0.05408	101.23	0.05248	101.218	0.05303	101.644	0.05579	101.222	0.054	101.191	0.05405	101.208	0.05404
		101.23	0.05403	101.277	0.05135	101.258	0.05126	101.557	0.0539	101.201	0.05238	101.189	0.05289	101.615	0.05563	101.193	0.05385	101.152	0.0539	101.179	0.05389
		101.201	0.05392	101.248	0.05125	101.22	0.05116	101.528	0.0538	101.172	0.05221	101.15	0.05272	101.576	0.05544	101.164	0.05372	101.124	0.0538	101.141	0.05374
		101.162	0.05376	101.21	0.05111	101.191	0.05102	101.49	0.05364	101.133	0.05205	101.121	0.05261	101.547	0.05531	101.126	0.05353	101.085	0.0537	101.111	0.05364
		101.134	0.05363	101.181	0.05101	101.152	0.05088	101.46	0.05352	101.105	0.05195	101.092	0.05246	101.509	0.05514	101.097	0.05339	101.056	0.05366	101.073	0.05351
		101.105	0.05346	101.142	0.05085	101.124	0.05077	101.422	0.05334	101.066	0.05181	101.054	0.05227	101.48	0.05503	101.059	0.05321	101.027	0.05363	101.044	0.05341
		101.066	0.05332	101.113	0.05071	101.095	0.05065	101.393	0.05324	101.037	0.05171	101.035	0.05222	101.451	0.05492	101.039	0.05316	100.998	0.05362	101.025	0.05337
		101.038	0.05317	101.075	0.05054	101.056	0.05048	101.355	0.05304	101.018	0.05168	100.984	0.05203	101.412	0.05478	100.989	0.05298	100.958	0.05354	100.975	0.05321
		100.999	0.053	101.056	0.05049	101.037	0.05043	101.326	0.05292	100.968	0.05154	100.956	0.05191	101.383	0.05467	100.96	0.05286	100.919	0.05341	100.946	0.05309
		100.968	0.05296	101.015	0.05035	100.987	0.05024	101.287	0.05273	100.939	0.05144	100.917	0.05176	101.345	0.05454	100.922	0.05269	100.891	0.05328	100.907	0.0529
		100.939	0.05283	100.977	0.05016	100.958	0.05013	101.258	0.05259	100.9	0.05126	100.888	0.05168	101.316	0.05441	100.893	0.0526	100.852	0.05311	100.878	0.05278
		100.901	0.05266	100.948	0.05005	100.919	0.04997	101.22	0.05247	100.872	0.05115	100.85	0.05154	101.277	0.05424	100.863	0.05248	100.823	0.05302	100.84	0.0526
		100.872	0.05255	100.909	0.04993	100.89	0.0499	101.191	0.05233	100.833	0.05096	100.821	0.05144	101.248	0.0541	100.825	0.05231	100.784	0.05289	100.811	0.05247
		100.833	0.0524	100.88	0.04982	100.862	0.04978	101.152	0.0522	100.804	0.05083	100.791	0.05134	101.21	0.05392	100.796	0.05219	100.756	0.05278	100.772	0.05233
		100.804	0.05229	100.842	0.0497	100.823	0.04965	101.123	0.05211	100.765	0.05067	100.753	0.05118	101.181	0.05379	100.758	0.05203	100.727	0.05266	100.743	0.05222
		100.766	0.05213	100.813	0.0496	100.794	0.04955	101.094	0.052	100.737	0.05055	100.724	0.05106	101.142	0.05363	100.729	0.05191	100.688	0.0525	100.705	0.0521
		100.737	0.05202	100.784	0.04951	100.756	0.0494	101.056	0.05186	100.698	0.05042	100.686	0.0509	101.123	0.05355	100.69	0.05176	100.659	0.05237	100.676	0.05201
		100.698	0.05183	100.745	0.04933	100.727	0.04932	101.037	0.05181	100.669	0.05032	100.657	0.05078	101.083	0.05347	100.661	0.05166	100.621	0.05219	100.637	0.05188
		100.669	0.0517	100.717	0.0492	100.688	0.04916	100.987	0.05161	100.63	0.05019	100.618	0.05061	101.044	0.05331	100.623	0.05152	100.592	0.05207	100.608	0.05177
		100.631	0.05156	100.678	0.04905	100.659	0.04906	100.957	0.05148	100.602	0.0501	100.589	0.05051	101.015	0.05318	100.594	0.05144	100.553	0.05193	100.579	0.05167
		100.602	0.05142	100.649	0.04892	100.621	0.04891	100.919	0.05127	100.563	0.04997	100.551	0.05038	100.977	0.05302	100.555	0.05133	100.524	0.05184	100.541	0.05152
		100.563	0.05132	100.611	0.04879	100.592	0.0488	100.89	0.05118	100.534	0.04987	100.522	0.05028	100.948	0.05291	100.526	0.05124	100.486	0.05171	100.512	0.05139
		100.534	0.05122	100.582	0.04869	100.553	0.04871	100.861	0.05103	100.495	0.04971	100.483	0.05015	100.909	0.05275	100.497	0.05114	100.457	0.05162	100.473	0.05123
		100.496	0.05112	100.543	0.04859	100.524	0.04862	100.823	0.05088	100.467	0.04958	100.454	0.05004	100.88	0.05261	100.459	0.05102	100.418	0.0515	100.444	0.05111
		100.467	0.05102	100.514	0.0485	100.486	0.04851	100.794	0.05078	100.438	0.04947	100.416	0.0499	100.842	0.05244	100.43	0.05092	100.39	0.05141	100.406	0.05098
		100.438	0.05091	100.476	0.04838	100.457	0.04842	100.755	0.05065	100.399	0.04933	100.387	0.04979	100.813	0.05232	100.391	0.05077	100.351	0.05127	100.377	0.0509
		100.4	0.05077	100.447	0.04829	100.418	0.04829	100.726	0.05056	100.37	0.04923	100.358	0.04966	100.774	0.05218	100.362	0.05065	100.322	0.05116	100.338	0.05079
		100.37	0.05064	100.408	0.04816	100.39	0.04818	100.688	0.05042	100.332	0.04911	100.319	0.0495	100.745	0.05208	100.324	0.0505	100.293	0.05104	100.309	0.05073
		100.332	0.05048	100.379	0.04803	100.36	0.04807	100.659	0.05031	100.303	0.04901	100.29	0.04941	100.717	0.052	100.295	0.0504	100.255	0.05089	100.271	0.05069
		100.303	0.05038	100.341	0.04786	100.322	0.0479	100.62	0.05014	100.264	0.04892	100.252	0.04926	100.678	0.05189	100.256	0.05027	100.225	0.05078	100.242	0.05064
		100.265	0.05023	100.312	0.04778	100.293	0.04782	100.591	0.05003	100.236	0.04885	100.223	0.04918	100.649	0.05178	100.227	0.05018	100.187	0.05061	100.204	0.05054
		100.236	0.05013	100.283	0.04768	100.255	0.04766	100.553	0.04988	100.197	0.04871	100.184	0.04906	100.611	0.05165	100.189	0.05006	100.158	0.05054	100.175	0.05046
		100.197	0.05001	100.245	0.04756	100.225	0.0476	100.524	0.04978	100.168	0.04865	100.155	0.04897	100.582	0.05153	100.16	0.04996	100.12	0.0504	100.136	0.0503
		100.168	0.0499	100.215	0.04743	100.187	0.04748	100.485	0.04963	100.129	0.04851	100.117	0.04888	100.543	0.05138	100.122	0.04985	100.091	0.05033	100.107	0.05022
		100.13	0.04979	100.177	0.04732	100.158	0.04738	100.457	0.04955	100.101	0.04839	100.088	0.04878	100.514	0.05125	100.093	0.04972	100.052	0.05018	100.078	0.05011
		100.101	0.0497	100.148	0.04724	100.12	0.04729	100.418	0.04944	100.062	0.04823	100.05	0.04865	100.476	0.05108	100.054	0.04956	100.023	0.05007	100.04	0.05007
		100.062	0.04956	100.11	0.04712	100.091	0.04717	100.389	0.04937	100.033	0.04808	100.02	0.04856	100.447	0.05097	100.025	0.04945	99.9847	0.04994	100.011	0.05002
		100.033	0.04946	100.081	0.04703	100.052	0.04704	100.36	0.04928	100.004	0.048	99.9823	0.04841	100.408	0.05081	99.9866	0.04931	99.9556	0.04984	99.9723	0.04993
		99.9947	0.04933	100.042	0.04689	100.023	0.04695	100.322	0.04915	99.9656	0.04787	99.9532	0.04829	100.379	0.05071	99.958	0.04921	99.917	0.04969	99.9432	0.04985
		99.9656	0.0492	100.013	0.04676	99.9847	0.04681	100.293	0.04909	99.9365	0.04778	99.9146	0.04817	100.341	0.05057	99.9289	0.04912	99.8884	0.0496	99.9051	0.04972
		99.937	0.04911	99.9747	0.04662	99.9556	0.04668	100.254	0.04894	99.8979	0.04769	99.8855	0.04806	100.312	0.05049	99.8903	0.049	99.8498	0.04946	99.876	0.04963
		99.8984	0.04898	99.9456	0.04652	99.917	0.04656	100.225	0.04886	99.8693	0.0476	99.8569	0.04798	100.283	0.0504	99.8612	0.04893	99.8207	0.04936	99.8373	0.04945
		99.8693	0.04893	99.907	0.04641	99.8884	0.04645	100.187	0.04869	99.8307	0.04745	99.8183	0.04783	100.245	0.05028	99.823	0.04883	99.792	0.04928	99.8087	0.04936
		99.8307	0.04882	99.8783	0.04634	99.8593	0.04638	100.158	0.04857	99.8016	0.04737	99.7892	0.04775	100.215	0.05016	99.7939	0.04876	99.7534	0.04919	99.7701	0.04922
		99.8021	0.04872	99.8493	0.04625	99.8207	0.04625	100.119	0.04847	99.7634	0.04723	99.751	0.04767	100.177	0.05	99.7553	0.04866	99.7243	0.04913	99.741	0.04913
		99.7634	0.04864	99.8106	0.04615	99.792	0.04618	100.091	0.04835	99.7343	0.04715	99.7219	0.04756	100.148	0.04988	99.7267	0.04854	99.6857	0.049	99.7119	0.049
		99.7343	0.04856	99.7816	0.04608	99.7534	0.04612	100.052	0.04825	99.6957	0.04699	99.6833	0.04743	100.11	0.04973	99.6881	0.0484	99.6571	0.04891	99.6738	0.04887
		99.6957	0.04847	99.7434	0.04597	99.7243	0.046	100.023	0.04817	99.6666	0.04688	99.6542	0.04732	100.081	0.04963	99.659	0.04829	99.6185	0.04879	99.6447	0.04879
		99.6671	0.04838	99.7143	0.0459	99.6857	0.04589	99.9842	0.04806	99.6285	0.04677	99.6161	0.04717	100.042	0.0495	99.6204	0.04815	99.5894	0.04869	99.6061	0.04867
		99.6285	0.04824	99.6757	0.04577	99.6571	0.0458	99.9556	0.04797	99.5994	0.04668	99.587	0.04708	100.013	0.04941	99.5918	0.04805	99.5508	0.04854	99.577	0.04859
		99.5994	0.04813	99.6466	0.04568	99.6185	0.04564	99.9265	0.04788	99.5608	0.04657	99.5484	0.04695	99.9747	0.04929	99.5532	0.04793	99.5222	0.04843	99.5388	0.04849
		99.5608	0.04798	99.6085	0.04553	99.5894	0.04556	99.8879	0.04776	99.5317	0.04652	99.5198	0.04686	99.9456	0.04922	99.5241	0.04785	99.4835	0.04828	99.5097	0.04841
		99.5322	0.04785	99.5794	0.0454	99.5508	0.0454	99.8593	0.04766	99.5031	0.04643	99.4907	0.04675	99.9069	0.04911	99.495	0.04776	99.4544	0.04817	99.4711	0.04826
		99.5031	0.04774	99.5408	0.04529	99.5222	0.04531	99.8207	0.0475	99.4644	0.0463	99.4521	0.04666	99.8783	0.04904	99.4568	0.04766	99.4158	0.04805	99.4425	0.04818
		99.4644	0.04762	99.5122	0.04517	99.4835	0.04517	99.7916	0.04741	99.4354	0.04621	99.423	0.0466	99.8397	0.04888	99.4277	0.04757	99.3872	0.04798	99.4039	0.04804
		99.4359	0.04756	99.4735	0.04507	99.4544	0.04508	99.7529	0.04734	99.3972	0.04609	99.3848	0.04652	99.8106	0.04878	99.3891	0.04746	99.3581	0.04791	99.3748	0.04795
		99.3972	0.04745	99.4444	0.04501	99.4258	0.04502	99.7243	0.04721	99.3681	0.046	99.3557	0.04645	99.7815	0.04866	99.3605	0.04736	99.3195	0.0478	99.3362	0.04781
		99.3681	0.04737	99.4058	0.04493	99.3872	0.04494	99.6857	0.04712	99.3295	0.04584	99.3171	0.04634	99.7434	0.04852	99.3219	0.04723	99.2909	0.0477	99.3076	0.04772
		99.3295	0.04725	99.3772	0.04484	99.3581	0.04485	99.6566	0.04704	99.3004	0.04575	99.288	0.04624	99.7143	0.0484	99.2928	0.04713	99.2523	0.04758	99.269	0.04761
		99.3009	0.04716	99.3481	0.04474	99.3195	0.04473	99.618	0.04692	99.2623	0.04563	99.2499	0.04611	99.6757	0.04827	99.2542	0.04699	99.2232	0.04748	99.2399	0.04755
		99.2623	0.04702	99.3095	0.0446	99.2909	0.04463	99.5894	0.04686	99.2332	0.04554	99.2208	0.046	99.6471	0.04817	99.2256	0.04689	99.1846	0.04736	99.2108	0.04752
		99.2332	0.04693	99.2809	0.04451	99.2523	0.04449	99.5508	0.04672	99.1946	0.04544	99.1822	0.04585	99.6084	0.04807	99.1869	0.04677	99.1559	0.04726	99.1726	0.04749
		99.1946	0.04678	99.2422	0.04437	99.2232	0.0444	99.5217	0.04661	99.1655	0.04536	99.1536	0.04576	99.5794	0.04799	99.1578	0.0467	99.1173	0.04713	99.1435	0.04747
		99.166	0.04669	99.2132	0.0443	99.1846	0.04426	99.4831	0.04643	99.1273	0.04527	99.1149	0.04563	99.5407	0.04789	99.1192	0.04659	99.0882	0.04703	99.1049	0.04736
		99.1273	0.04658	99.1745	0.04418	99.1559	0.04421	99.4544	0.04632	99.0982	0.0452	99.0858	0.04557	99.5121	0.04779	99.0906	0.04652	99.0496	0.04692	99.0763	0.04726
		99.0982	0.04648	99.1459	0.0441	99.1173	0.04409	99.4253	0.04624	99.0691	0.04512	99.0763	0.04552	99.4735	0.04765	99.0806	0.04649	99.0401	0.0469	99.0358	0.04716
		99.0596	0.04642	99.1073	0.04402	99.0882	0.04404	99.3867	0.04614	99.0286	0.04503	99.0167	0.04539	99.4444	0.04754	99.021	0.04637	98.99	0.04681	99.0067	0.04705
		99.0405	0.04635	99.0978	0.04397	99.0787	0.04398	99.3581	0.04605	99	0.0449	98.9876	0.0453	99.4058	0.04742	98.9919	0.04626	98.9514	0.0467	98.9776	0.04693
		99	0.0463	99.0472	0.04391	99.0191	0.04388	99.3195	0.04595	98.9614	0.04474	98.949	0.04517	99.3772	0.0473	98.9538	0.04611	98.9228	0.0466	98.9394	0.0468
		98.9614	0.04618	99.0091	0.04378	98.99	0.0438	99.2904	0.04588	98.9323	0.04464	98.9199	0.04509	99.3481	0.0472	98.9247	0.04601	98.8841	0.04649	98.9104	0.04675
		98.9328	0.04606	98.98	0.04367	98.9514	0.04367	99.2518	0.04578	98.8942	0.04453	98.8818	0.04498	99.3095	0.04708	98.886	0.04587	98.8551	0.0464	98.8717	0.04665
		98.8942	0.04595	98.9414	0.04357	98.9228	0.04359	99.2232	0.04569	98.8651	0.04448	98.8527	0.04486	99.2809	0.04699	98.8574	0.04576	98.8164	0.04627	98.8427	0.04662
		98.8651	0.04582	98.9128	0.04345	98.8841	0.04346	99.1846	0.04555	98.8264	0.04439	98.814	0.04476	99.2422	0.04689	98.8284	0.04568	98.7878	0.04619	98.8045	0.0466
		98.8264	0.04568	98.8741	0.04332	98.8551	0.04333	99.1555	0.04548	98.7974	0.04433	98.7854	0.04467	99.2132	0.04682	98.7897	0.04556	98.7492	0.04605	98.7754	0.04657
		98.7978	0.04561	98.8451	0.04325	98.8164	0.04323	99.1168	0.04534	98.7687	0.04425	98.7468	0.04455	99.1745	0.04673	98.7606	0.04551	98.7201	0.04594	98.7368	0.04645
		98.7687	0.04555	98.8064	0.04312	98.7878	0.04313	99.0882	0.04527	98.7301	0.04412	98.7177	0.04451	99.165	0.04669	98.7225	0.04539	98.6815	0.04584	98.7077	0.04638
		98.7301	0.04545	98.7778	0.04309	98.7492	0.04302	99.0782	0.0452	98.701	0.04407	98.6886	0.04443	99.1149	0.04659	98.6934	0.04532	98.6529	0.04577	98.6696	0.04623
		98.7015	0.04535	98.7392	0.04296	98.7201	0.04298	99.0186	0.04508	98.6624	0.04396	98.6505	0.04437	99.0763	0.04644	98.6548	0.04522	98.6238	0.04572	98.6405	0.04615
		98.6629	0.04526	98.7101	0.0429	98.6815	0.04288	98.99	0.045	98.6338	0.0439	98.6214	0.04427	99.0472	0.04633	98.6257	0.0451	98.5852	0.04561	98.6018	0.04599
		98.6338	0.04518	98.6715	0.04283	98.6529	0.04284	98.9514	0.04488	98.5952	0.04377	98.5828	0.04417	99.0091	0.04617	98.5875	0.04497	98.5566	0.04552	98.5732	0.04589
		98.5952	0.04507	98.6429	0.04273	98.6238	0.04274	98.9223	0.04481	98.5661	0.04365	98.5537	0.04408	98.98	0.04606	98.5585	0.04487	98.5179	0.04541	98.5346	0.04578
		98.5666	0.04498	98.6138	0.04266	98.5852	0.04264	98.8837	0.04471	98.528	0.04355	98.5156	0.04394	98.9414	0.04592	98.5198	0.04474	98.4888	0.04531	98.5055	0.0457
		98.528	0.04485	98.5751	0.04254	98.5566	0.04256	98.8551	0.0446	98.4989	0.04347	98.4865	0.04384	98.9128	0.04582	98.4912	0.04465	98.4502	0.04518	98.4764	0.04562
		98.4989	0.04475	98.5465	0.04244	98.5179	0.04243	98.8164	0.04452	98.4602	0.04338	98.4478	0.04372	98.8741	0.04572	98.4526	0.04454	98.4216	0.04508	98.4383	0.04553
		98.4602	0.04463	98.5079	0.04233	98.4888	0.04234	98.7874	0.04441	98.4312	0.04333	98.4192	0.04361	98.845	0.04566	98.4235	0.04447	98.383	0.04495	98.4092	0.04545
		98.4316	0.04453	98.4788	0.04222	98.4502	0.04224	98.7487	0.04423	98.4025	0.04325	98.3806	0.04348	98.8064	0.04555	98.3849	0.04436	98.3539	0.04485	98.3706	0.0453
		98.393	0.04444	98.4402	0.04212	98.4216	0.04215	98.7201	0.04418	98.3639	0.04312	98.3515	0.0434	98.7778	0.04547	98.3563	0.04429	98.3153	0.04476	98.342	0.04523
		98.3639	0.04437	98.4116	0.04203	98.383	0.04204	98.691	0.0441	98.3348	0.04304	98.3129	0.0433	98.7392	0.04534	98.3272	0.04423	98.2867	0.0447	98.3034	0.0451
		98.3253	0.04429	98.373	0.04192	98.3539	0.04197	98.6524	0.04404	98.2962	0.04292	98.2843	0.04325	98.7101	0.04524	98.2886	0.04415	98.2481	0.04459	98.2743	0.04502
		98.2967	0.04425	98.3439	0.04188	98.3153	0.0419	98.6238	0.04391	98.2676	0.04286	98.2552	0.04316	98.6715	0.04514	98.2595	0.04406	98.219	0.04453	98.2356	0.04487
		98.2676	0.04419	98.3053	0.04182	98.2867	0.04187	98.5852	0.04382	98.229	0.0427	98.2166	0.04305	98.6429	0.045	98.2213	0.04393	98.1803	0.04442	98.207	0.0448
		98.229	0.0441	98.2767	0.04173	98.2576	0.04178	98.5561	0.04376	98.1999	0.04263	98.1875	0.04297	98.6138	0.04491	98.1923	0.04384	98.1517	0.04434	98.1684	0.04471
		98.2004	0.044	98.238	0.04163	98.219	0.04169	98.5175	0.04365	98.1617	0.04254	98.1493	0.04283	98.5751	0.0448	98.1536	0.0437	98.1226	0.04426	98.1393	0.04465
		98.1617	0.04387	98.2089	0.04154	98.1903	0.04161	98.4888	0.04358	98.1326	0.04246	98.1202	0.04277	98.5465	0.04472	98.125	0.04361	98.084	0.04414	98.1007	0.04457
		98.1326	0.04378	98.1803	0.04149	98.1517	0.04149	98.4502	0.04347	98.094	0.04239	98.0816	0.04264	98.5079	0.04462	98.0864	0.04349	98.0554	0.04405	98.0721	0.04449
		98.094	0.04363	98.1417	0.04136	98.1226	0.04143	98.4211	0.04336	98.0649	0.04233	98.053	0.04258	98.4788	0.04455	98.0573	0.04342	98.0168	0.04392	98.043	0.04443
		98.0654	0.04352	98.1126	0.04127	98.084	0.04129	98.3825	0.04321	98.0268	0.04223	98.0144	0.04247	98.4402	0.04447	98.0187	0.04331	97.9877	0.04383	98.0044	0.0443
		98.0268	0.04341	98.074	0.04118	98.0554	0.04123	98.3539	0.04311	97.9977	0.04216	97.9853	0.04241	98.4116	0.04439	97.9901	0.04324	97.9491	0.04373	97.9758	0.04421
		97.9977	0.04331	98.0454	0.04107	98.0168	0.04111	98.3248	0.04305	97.9591	0.04206	97.9467	0.04233	98.373	0.04427	97.9514	0.04315	97.9205	0.04368	97.9372	0.04408
		97.9591	0.04324	98.0068	0.04102	97.9877	0.04104	98.2862	0.04297	97.9305	0.04198	97.9181	0.04226	98.3439	0.04418	97.9224	0.04308	97.8818	0.04359	97.9081	0.04399
		97.9305	0.04316	97.9777	0.04095	97.9491	0.04097	98.2576	0.04288	97.9014	0.04187	97.8795	0.04217	98.3053	0.04408	97.8937	0.04299	97.8528	0.04353	97.8694	0.04387
		97.8918	0.04308	97.9391	0.04086	97.9205	0.04089	98.219	0.0428	97.8628	0.04174	97.8504	0.04209	98.2767	0.04396	97.8551	0.04287	97.8141	0.04343	97.8408	0.04376
		97.8628	0.043	97.9104	0.04081	97.8818	0.04078	98.1899	0.04274	97.8337	0.04165	97.8213	0.04201	98.238	0.04384	97.826	0.04277	97.7855	0.04335	97.8022	0.04367
		97.8341	0.0429	97.8718	0.0407	97.8528	0.04071	98.1513	0.04264	97.7955	0.04155	97.7831	0.04189	98.2089	0.04377	97.7874	0.04264	97.7469	0.04323	97.7731	0.0436
		97.7955	0.04277	97.8427	0.04062	97.8141	0.0406	98.1226	0.04259	97.7664	0.04148	97.754	0.04178	98.1803	0.04369	97.7588	0.04255	97.7178	0.04315	97.7345	0.04351
		97.7664	0.04265	97.8041	0.0405	97.7855	0.04053	98.084	0.04247	97.7278	0.04141	97.7154	0.04165	98.1417	0.04361	97.7202	0.04243	97.6892	0.04304	97.7059	0.04343
		97.7278	0.04252	97.7755	0.0404	97.7564	0.04043	98.0549	0.04241	97.6987	0.04132	97.6868	0.0416	98.1126	0.04353	97.6911	0.04238	97.6506	0.04295	97.6672	0.04333
		97.6992	0.04248	97.7369	0.04028	97.7178	0.04034	98.0163	0.04227	97.6606	0.04125	97.6482	0.04151	98.074	0.04345	97.6525	0.04228	97.6215	0.04285	97.6382	0.04324
		97.6606	0.04236	97.7078	0.04023	97.6892	0.0403	97.9877	0.04218	97.6315	0.04118	97.6191	0.04148	98.0454	0.04335	97.6239	0.04224	97.5829	0.04275	97.5995	0.04309
		97.6315	0.04232	97.6792	0.04018	97.6506	0.0402	97.9491	0.04207	97.5929	0.04104	97.5805	0.04137	98.0067	0.04324	97.5852	0.04213	97.5542	0.0427	97.5709	0.04303
		97.5929	0.04223	97.6406	0.0401	97.6215	0.04019	97.92	0.04199	97.5643	0.04101	97.5519	0.04131	97.9777	0.04313	97.5562	0.04205	97.5156	0.04263	97.5418	0.04295
		97.5643	0.04212	97.6115	0.04001	97.5829	0.04009	97.8813	0.04188	97.5256	0.04089	97.5132	0.04123	97.9391	0.04301	97.5175	0.04197	97.4865	0.04258	97.5032	0.04287
		97.5256	0.04205	97.5729	0.03994	97.5542	0.04003	97.8528	0.04182	97.4965	0.04084	97.4841	0.04112	97.9104	0.04292	97.4889	0.04186	97.4479	0.04247	97.4746	0.04277
		97.4965	0.04197	97.5442	0.03988	97.5156	0.03997	97.8141	0.04174	97.4579	0.04072	97.4455	0.04101	97.8718	0.0428	97.4503	0.04175	97.4193	0.04239	97.436	0.04267
		97.4584	0.04186	97.5056	0.03979	97.4865	0.03988	97.785	0.04167	97.4293	0.04062	97.4169	0.04093	97.8427	0.04273	97.4212	0.04167	97.3807	0.04228	97.4069	0.04261
		97.4293	0.04178	97.4765	0.03972	97.4479	0.03978	97.7564	0.04158	97.4002	0.04056	97.3783	0.04082	97.8041	0.04264	97.3926	0.04157	97.3516	0.04218	97.3683	0.04253
		97.3907	0.04166	97.4379	0.03962	97.4193	0.03971	97.7178	0.04147	97.3616	0.04047	97.3492	0.04074	97.7755	0.04257	97.354	0.04145	97.3134	0.04205	97.3397	0.04247
		97.3616	0.04156	97.4093	0.03951	97.3902	0.0396	97.6887	0.04142	97.3325	0.04041	97.3206	0.04066	97.7464	0.04253	97.3249	0.04137	97.2844	0.04197	97.3011	0.04239
		97.333	0.04147	97.3707	0.0394	97.3516	0.03949	97.6501	0.04128	97.2944	0.04035	97.282	0.04058	97.7078	0.04245	97.2863	0.0413	97.2457	0.04183	97.272	0.04231
		97.2944	0.04137	97.3416	0.03931	97.323	0.03941	97.6215	0.04125	97.2653	0.04028	97.2529	0.04053	97.6792	0.04239	97.2577	0.04124	97.2166	0.04175	97.2333	0.04216
		97.2653	0.04133	97.3029	0.03922	97.2844	0.03932	97.5829	0.04112	97.2267	0.04015	97.2143	0.04043	97.6406	0.0423	97.219	0.04114	97.188	0.04168	97.2047	0.04209
		97.2267	0.04124	97.2743	0.03916	97.2553	0.03928	97.5538	0.04105	97.198	0.04009	97.1856	0.04038	97.6115	0.04218	97.1899	0.04107	97.1494	0.04161	97.1661	0.04198
		97.198	0.04117	97.2452	0.0391	97.2166	0.03917	97.5151	0.041	97.1594	0.03997	97.147	0.04032	97.5728	0.04207	97.1513	0.04099	97.1203	0.04157	97.137	0.04192
		97.1594	0.04108	97.2066	0.03902	97.188	0.03913	97.4865	0.0409	97.1303	0.03993	97.1179	0.04023	97.5442	0.04197	97.1227	0.04088	97.0817	0.04145	97.1084	0.04181
		97.1303	0.04099	97.178	0.03896	97.1494	0.03908	97.4479	0.04083	97.1012	0.03981	97.0869	0.04022	97.5056	0.04186	97.0917	0.04087	97.0512	0.04143	97.0679	0.04177
		97.0922	0.04088	97.1394	0.03887	97.1203	0.03898	97.4188	0.04078	97.0612	0.03978	97.0488	0.04008	97.4765	0.04178	97.0531	0.04072	97.0126	0.0413	97.0388	0.04168
		97.0822	0.04085	97.1084	0.03885	97.0798	0.03893	97.3802	0.04069	97.0321	0.03968	97.0197	0.04	97.4379	0.0417	97.0245	0.04062	96.9835	0.04118	97.0002	0.04155
		97.0321	0.04076	97.0698	0.03869	97.0512	0.03881	97.3516	0.04061	96.9935	0.03958	96.9811	0.03986	97.4093	0.04163	96.9859	0.04049	96.9549	0.0411	96.9715	0.04146
		96.9935	0.0406	97.0412	0.03861	97.0221	0.03873	97.3225	0.04052	96.9644	0.03953	96.9525	0.0398	97.3707	0.04155	96.9568	0.04042	96.9162	0.04097	96.9329	0.04135
		96.9649	0.0405	97.0121	0.03848	96.9835	0.03859	97.2839	0.04041	96.9262	0.03942	96.9138	0.0397	97.3416	0.04149	96.9181	0.04032	96.8872	0.0409	96.9038	0.04125
		96.9262	0.04042	96.9735	0.03839	96.9549	0.03851	97.2553	0.04032	96.8972	0.03935	96.8848	0.03963	97.3029	0.0414	96.8895	0.04026	96.8485	0.04081	96.8652	0.04115
		96.8972	0.04031	96.9449	0.03828	96.9162	0.03843	97.2166	0.04018	96.8585	0.03926	96.8461	0.03955	97.2743	0.04133	96.8509	0.04019	96.8199	0.04075	96.8366	0.04109
		96.8585	0.04026	96.9062	0.03821	96.8872	0.03835	97.1876	0.04012	96.8299	0.03917	96.8175	0.03949	97.2452	0.04123	96.8218	0.04012	96.7813	0.04067	96.8075	0.04102
		96.8299	0.04021	96.8771	0.03815	96.8485	0.03831	97.1489	0.04008	96.7913	0.03906	96.7789	0.03937	97.2066	0.04112	96.7832	0.04001	96.7522	0.04059	96.7689	0.04091
		96.7913	0.04014	96.8385	0.03809	96.8199	0.03825	97.1203	0.03999	96.7622	0.03896	96.7498	0.03931	97.1761	0.04107	96.7546	0.03995	96.7136	0.04051	96.7403	0.04083
		96.7622	0.04008	96.8099	0.03803	96.7813	0.03816	97.0798	0.03997	96.7236	0.03886	96.7112	0.0392	97.1375	0.04093	96.716	0.03983	96.685	0.04043	96.7017	0.04075
		96.7241	0.03997	96.7713	0.03795	96.7522	0.0381	97.0507	0.03987	96.695	0.0388	96.6826	0.03911	97.1084	0.04084	96.6869	0.03976	96.6463	0.04033	96.6726	0.04068
		96.695	0.03989	96.7422	0.03786	96.7136	0.03801	97.0221	0.03982	96.6659	0.03873	96.644	0.03902	97.0698	0.04075	96.6583	0.03966	96.6173	0.04025	96.6339	0.04061
		96.6564	0.03978	96.7036	0.03776	96.685	0.03793	96.9835	0.03968	96.6273	0.03867	96.6149	0.03892	97.0412	0.0407	96.6196	0.03955	96.5791	0.04012	96.6053	0.04055
		96.6273	0.03969	96.675	0.03766	96.6463	0.03782	96.9544	0.03959	96.5982	0.03859	96.5763	0.03884	97.0121	0.04063	96.5906	0.03951	96.55	0.04003	96.5667	0.04046
		96.5987	0.03964	96.6363	0.03754	96.6173	0.03771	96.9158	0.03945	96.56	0.03852	96.5476	0.03878	96.9734	0.04056	96.5519	0.03941	96.5114	0.03993	96.5376	0.04038
		96.56	0.03955	96.6072	0.03751	96.5887	0.03766	96.8872	0.03936	96.5309	0.03847	96.5186	0.03875	96.9449	0.04048	96.5233	0.03937	96.4823	0.03985	96.499	0.04024
		96.5309	0.03949	96.5686	0.03739	96.55	0.03755	96.8485	0.03929	96.4923	0.03834	96.4799	0.03867	96.9062	0.04038	96.4847	0.03929	96.4537	0.03982	96.4704	0.04018
		96.4923	0.03942	96.54	0.03737	96.5209	0.03752	96.8194	0.03923	96.4637	0.0383	96.4513	0.0386	96.8771	0.0403	96.4556	0.03923	96.4151	0.03974	96.4318	0.04006
		96.4637	0.03933	96.5109	0.03727	96.4823	0.03744	96.7808	0.03912	96.4251	0.03818	96.4127	0.03854	96.8385	0.04019	96.417	0.03914	96.386	0.03968	96.4027	0.04001
		96.4251	0.03925	96.4723	0.03722	96.4537	0.03737	96.7522	0.03909	96.396	0.03811	96.3836	0.03845	96.8099	0.0401	96.3884	0.03904	96.3474	0.03959	96.3741	0.03991
		96.396	0.03918	96.4437	0.03715	96.4151	0.0373	96.7136	0.03903	96.3574	0.038	96.345	0.03835	96.7713	0.03998	96.3498	0.03892	96.3188	0.0395	96.3354	0.03982
		96.3579	0.03905	96.4051	0.03705	96.386	0.03721	96.6845	0.03898	96.3288	0.0379	96.3164	0.03829	96.7422	0.0399	96.3207	0.03885	96.2801	0.03939	96.3064	0.03977
		96.3288	0.03898	96.376	0.03698	96.3474	0.0371	96.6559	0.03891	96.2901	0.03782	96.2778	0.03817	96.7036	0.03981	96.282	0.03875	96.2511	0.0393	96.2677	0.03969
		96.2901	0.03887	96.3374	0.03688	96.3188	0.03703	96.6173	0.03881	96.2611	0.03777	96.2487	0.03808	96.675	0.03976	96.2534	0.03867	96.2129	0.03919	96.2391	0.03962
		96.2611	0.03876	96.3088	0.03676	96.2801	0.03692	96.5882	0.03877	96.232	0.0377	96.21	0.03801	96.6363	0.03966	96.2243	0.03862	96.1838	0.03912	96.2005	0.03955
		96.2229	0.03867	96.2701	0.03667	96.2511	0.03682	96.5495	0.03865	96.1938	0.03765	96.1814	0.03793	96.6072	0.03962	96.1857	0.03855	96.1452	0.03901	96.1714	0.03947
		96.1938	0.03862	96.241	0.03661	96.2124	0.03677	96.5209	0.0386	96.1647	0.03758	96.1523	0.0379	96.5686	0.03952	96.1571	0.03852	96.1161	0.03893	96.1328	0.03932
		96.1647	0.03861	96.2024	0.03653	96.1838	0.03669	96.4823	0.03849	96.1261	0.03745	96.1137	0.03781	96.54	0.03947	96.1185	0.03843	96.0875	0.03889	96.1042	0.03927
		96.1261	0.03854	96.1738	0.03652	96.1452	0.03661	96.4532	0.0384	96.0975	0.0374	96.0851	0.03777	96.5109	0.03935	96.0894	0.03838	96.0489	0.03883	96.0656	0.03918
		96.0975	0.03847	96.1352	0.03643	96.1161	0.03657	96.4146	0.03834	96.0589	0.0373	96.0465	0.03772	96.4723	0.03924	96.0508	0.03831	96.0198	0.0388	96.0365	0.03916
		96.0589	0.0384	96.1061	0.03639	96.0875	0.03652	96.386	0.03825	96.0298	0.03727	96.0174	0.03762	96.4437	0.03916	96.0222	0.03821	95.9816	0.0387	95.9978	0.03903
		96.0298	0.03833	96.0775	0.03633	96.0489	0.03648	96.3474	0.03818	95.9912	0.03714	95.9788	0.03752	96.4051	0.03904	95.9835	0.03809	95.9526	0.03863	95.9692	0.03897
		95.9917	0.03823	96.0389	0.03625	96.0198	0.03639	96.3183	0.03814	95.9626	0.03706	95.9502	0.03744	96.376	0.03898	95.9544	0.03802	95.9139	0.03853	95.9306	0.0389
		95.9626	0.03816	96.0098	0.03618	95.9812	0.0363	96.2801	0.03806	95.9239	0.03697	95.9115	0.03733	96.3374	0.0389	95.9158	0.03791	95.8848	0.03844	95.9015	0.03885
		95.9239	0.03804	95.9711	0.03609	95.9526	0.03622	96.2511	0.03795	95.8949	0.03692	95.8825	0.03727	96.3087	0.03883	95.8872	0.03785	95.8467	0.03833	95.8729	0.0388
		95.8949	0.03797	95.9425	0.03602	95.9139	0.03611	96.2124	0.03788	95.8562	0.03684	95.8438	0.03717	96.2701	0.03876	95.8486	0.03776	95.8176	0.03826	95.8343	0.03873
		95.8567	0.03787	95.9039	0.03593	95.8848	0.03606	96.1833	0.03778	95.8276	0.03681	95.8152	0.03709	96.241	0.03872	95.8195	0.03769	95.779	0.03815	95.8052	0.03867
		95.8276	0.0378	95.8748	0.03583	95.8462	0.03598	96.1547	0.03775	95.789	0.03672	95.7766	0.03701	96.2024	0.03864	95.7809	0.03759	95.7499	0.03807	95.7666	0.03854
		95.789	0.03773	95.8362	0.03575	95.8176	0.03592	96.1161	0.03762	95.7599	0.03665	95.7475	0.03695	96.1738	0.03859	95.7523	0.03752	95.7117	0.038	95.738	0.03847
		95.7604	0.03765	95.8076	0.03567	95.779	0.03584	96.087	0.03757	95.7313	0.03657	95.7089	0.03691	96.1352	0.03846	95.7232	0.03747	95.6827	0.03794	95.6993	0.03836
		95.7313	0.03762	95.769	0.0356	95.7499	0.03577	96.0484	0.03754	95.6927	0.03648	95.6803	0.03685	96.1061	0.03839	95.6846	0.03739	95.644	0.03786	95.6703	0.0383
		95.6927	0.03754	95.7399	0.03556	95.7213	0.03574	96.0198	0.03744	95.6636	0.03642	95.6512	0.03677	96.0775	0.0383	95.656	0.03731	95.6154	0.03779	95.6316	0.03817
		95.6636	0.03748	95.7013	0.03549	95.6827	0.03567	95.9812	0.03738	95.625	0.03629	95.6126	0.03668	96.0388	0.0382	95.6173	0.03721	95.5768	0.03768	95.603	0.03811
		95.6254	0.03737	95.6727	0.03541	95.6536	0.0356	95.9521	0.03733	95.5964	0.03624	95.584	0.0366	96.0098	0.03812	95.5882	0.03713	95.5477	0.0376	95.5644	0.03803
		95.5964	0.03728	95.634	0.03531	95.6149	0.0355	95.9139	0.03725	95.5577	0.03617	95.5453	0.0365	95.9711	0.03804	95.5496	0.03704	95.5186	0.03752	95.5353	0.03797
		95.5577	0.03717	95.6049	0.03523	95.5863	0.03543	95.8848	0.03721	95.5286	0.03612	95.5162	0.03642	95.9425	0.03798	95.521	0.03698	95.4805	0.03741	95.4967	0.03788
		95.5286	0.03713	95.5763	0.03518	95.5477	0.03532	95.8462	0.03711	95.49	0.03605	95.4776	0.03631	95.9039	0.03791	95.4824	0.03688	95.4514	0.03732	95.4681	0.03781
		95.4905	0.03703	95.5377	0.03508	95.5186	0.03526	95.8171	0.03702	95.4614	0.03597	95.449	0.03629	95.8748	0.03784	95.4533	0.03685	95.4128	0.03723	95.439	0.03775
		95.4614	0.03699	95.5086	0.03503	95.48	0.03517	95.779	0.0369	95.4228	0.03588	95.4104	0.0362	95.8362	0.03777	95.4147	0.03677	95.3837	0.03718	95.4004	0.03764
		95.4228	0.03692	95.47	0.03496	95.4514	0.03514	95.7499	0.03682	95.3937	0.03583	95.3813	0.03617	95.8076	0.03768	95.3861	0.03673	95.3455	0.0371	95.3718	0.03757
		95.3942	0.03686	95.4414	0.03488	95.4128	0.03507	95.7113	0.03676	95.3651	0.03578	95.3427	0.03609	95.769	0.03757	95.3474	0.03666	95.3165	0.03706	95.3331	0.03747
		95.3555	0.03681	95.4028	0.03483	95.3837	0.03502	95.6822	0.03672	95.3265	0.03569	95.3141	0.03602	95.7399	0.03751	95.3184	0.03658	95.2778	0.03699	95.3041	0.03739
		95.3265	0.03673	95.3737	0.03476	95.3455	0.03497	95.6536	0.03666	95.2974	0.03559	95.2754	0.03594	95.7017	0.03743	95.2897	0.03651	95.2492	0.03693	95.2654	0.03731
		95.2974	0.03668	95.3355	0.03469	95.3165	0.03489	95.6149	0.03658	95.2588	0.0355	95.2464	0.03585	95.6726	0.03733	95.2511	0.0364	95.2106	0.03686	95.2368	0.03723
		95.2592	0.03657	95.3064	0.03465	95.2778	0.03481	95.5859	0.03653	95.2301	0.03543	95.2177	0.03578	95.634	0.03724	95.222	0.03633	95.1815	0.03677	95.1982	0.03716
		95.2301	0.03649	95.2678	0.03455	95.2487	0.03472	95.5477	0.03644	95.1915	0.03537	95.1791	0.03569	95.6049	0.03719	95.1834	0.03623	95.1524	0.0367	95.1691	0.03711
		95.1915	0.03638	95.2387	0.03448	95.2201	0.03463	95.5186	0.03638	95.1624	0.03533	95.1596	0.03567	95.5763	0.03716	95.1643	0.0362	95.1238	0.0366	95.15	0.03708
		95.1624	0.03628	95.2006	0.0344	95.1815	0.03453	95.48	0.03626	95.1434	0.03533	95.1095	0.03557	95.5377	0.03708	95.1143	0.03611	95.0833	0.03654	95.1	0.03701
		95.1243	0.03621	95.181	0.03436	95.1624	0.03449	95.4509	0.03621	95.0933	0.03525	95.0809	0.03548	95.5086	0.03704	95.0852	0.03604	95.0447	0.03645	95.0709	0.03692
		95.0933	0.03618	95.1405	0.03429	95.1119	0.03439	95.4128	0.0361	95.0547	0.03519	95.0423	0.03537	95.47	0.03696	95.0465	0.03593	95.0156	0.03631	95.0323	0.03676
		95.0547	0.03609	95.1019	0.03419	95.0833	0.03431	95.3837	0.03606	95.0256	0.03506	95.0132	0.03536	95.4414	0.03688	95.0179	0.03591	94.9774	0.03627	95.0036	0.03673
		95.026	0.03603	95.0733	0.03415	95.0447	0.03421	95.3451	0.03599	94.997	0.03505	94.9746	0.03528	95.4027	0.03681	94.9889	0.03585	94.9483	0.03623	94.965	0.03662
		94.997	0.03599	95.0346	0.03408	95.0156	0.03419	95.316	0.03591	94.9583	0.03494	94.9459	0.03524	95.3737	0.03671	94.9502	0.03578	94.9097	0.03616	94.9359	0.03659
		94.9583	0.03592	95.0055	0.03403	94.9869	0.03413	95.2778	0.03585	94.9293	0.03491	94.9073	0.03515	95.3355	0.03662	94.9216	0.03568	94.8811	0.03612	94.8973	0.03646
		94.9293	0.03585	94.9669	0.03398	94.9483	0.03408	95.2487	0.0358	94.8906	0.03481	94.8782	0.03507	95.3064	0.03654	94.883	0.03557	94.8425	0.03603	94.8687	0.03639
		94.8911	0.03574	94.9383	0.03389	94.9192	0.03398	95.2197	0.03576	94.862	0.03471	94.8496	0.035	95.2678	0.03645	94.8539	0.03551	94.8134	0.03594	94.8301	0.03633
		94.862	0.03568	94.9092	0.03383	94.8806	0.03389	95.1815	0.03569	94.8234	0.03463	94.811	0.03489	95.2487	0.03642	94.8153	0.03542	94.7843	0.03586	94.801	0.03627
		94.8234	0.03557	94.8706	0.03373	94.852	0.03383	95.162	0.03566	94.7943	0.03457	94.7819	0.03482	95.2082	0.03635	94.7867	0.03536	94.7462	0.03577	94.7624	0.0362
		94.7943	0.0355	94.842	0.03364	94.8134	0.03372	95.1119	0.03556	94.7557	0.0345	94.7433	0.03474	95.1696	0.03627	94.7481	0.03531	94.7171	0.03572	94.7338	0.03615
		94.7562	0.03541	94.8034	0.03357	94.7843	0.03366	95.0828	0.03546	94.7271	0.03446	94.7147	0.03466	95.1405	0.03624	94.719	0.03525	94.6784	0.03563	94.7047	0.03607
		94.7271	0.03533	94.7743	0.0335	94.7457	0.03359	95.0447	0.0353	94.6885	0.03438	94.6761	0.03457	95.1019	0.03615	94.6803	0.03517	94.6493	0.03557	94.666	0.03594
		94.6885	0.03527	94.7357	0.03345	94.7171	0.03353	95.0156	0.03527	94.6594	0.03428	94.647	0.03452	95.0733	0.03612	94.6517	0.03512	94.6112	0.03552	94.6374	0.03588
		94.6598	0.03523	94.707	0.0334	94.6784	0.03347	94.9865	0.0352	94.6308	0.03423	94.6084	0.03446	95.0346	0.036	94.6131	0.03506	94.5821	0.03547	94.5988	0.03579
		94.6212	0.03516	94.6684	0.03332	94.6493	0.03342	94.9479	0.03517	94.5921	0.03414	94.5797	0.03442	95.0055	0.03592	94.584	0.03502	94.5435	0.03541	94.5697	0.03575
		94.5921	0.03513	94.6393	0.0333	94.6112	0.03337	94.9192	0.03507	94.5631	0.03412	94.5506	0.03435	94.9674	0.03586	94.5554	0.03493	94.5149	0.03535	94.5311	0.03564
		94.5535	0.03507	94.6007	0.03325	94.5821	0.03334	94.8806	0.03501	94.5244	0.03399	94.512	0.03424	94.9383	0.03575	94.5168	0.03484	94.4763	0.03527	94.5025	0.03559
		94.5249	0.03499	94.5721	0.03318	94.5435	0.03324	94.8515	0.03496	94.4958	0.03394	94.4834	0.03417	94.8997	0.03567	94.4877	0.03476	94.4472	0.0352	94.4639	0.03553
		94.4958	0.03491	94.5335	0.0331	94.5144	0.03319	94.8134	0.03487	94.4572	0.03388	94.4448	0.03406	94.8706	0.03563	94.4491	0.03467	94.4181	0.03512	94.4348	0.03548
		94.4572	0.03482	94.5044	0.03303	94.4858	0.03311	94.7843	0.03481	94.4281	0.03382	94.4157	0.03402	94.842	0.03557	94.4205	0.03462	94.3799	0.03503	94.3966	0.03542
		94.4281	0.03478	94.4663	0.03292	94.4472	0.03301	94.7457	0.03472	94.3895	0.03377	94.3771	0.03392	94.8034	0.0355	94.3819	0.03453	94.3508	0.03496	94.3675	0.03537
		94.3899	0.03469	94.4372	0.03287	94.4181	0.03297	94.7166	0.03462	94.3609	0.03373	94.3485	0.03388	94.7743	0.03545	94.3528	0.03449	94.3122	0.03487	94.3289	0.03528
		94.3609	0.03463	94.4081	0.0328	94.3795	0.03286	94.6784	0.03449	94.3222	0.03365	94.3098	0.03381	94.7357	0.03538	94.3141	0.03441	94.2831	0.03481	94.2998	0.03521
		94.3222	0.03457	94.3695	0.03273	94.3508	0.03283	94.6493	0.03443	94.2931	0.03359	94.2808	0.03375	94.707	0.03532	94.2855	0.03435	94.245	0.03475	94.2617	0.03512
		94.2936	0.03448	94.3408	0.03265	94.3122	0.03275	94.6107	0.03437	94.2545	0.03351	94.2421	0.03372	94.6684	0.0352	94.2469	0.03428	94.2159	0.0347	94.2326	0.03506
		94.255	0.03443	94.3022	0.0326	94.2831	0.0327	94.5816	0.03437	94.2259	0.03343	94.2135	0.03366	94.6393	0.03514	94.2178	0.03422	94.1773	0.03464	94.2035	0.03498
		94.2259	0.03438	94.2731	0.03255	94.245	0.03266	94.5435	0.03427	94.1873	0.03334	94.1749	0.03358	94.6012	0.03508	94.1797	0.03412	94.1487	0.03457	94.1649	0.03488
		94.1873	0.0343	94.2345	0.03249	94.2159	0.0326	94.5144	0.03424	94.1582	0.03325	94.1458	0.03352	94.5721	0.03498	94.1506	0.03405	94.1101	0.03449	94.1363	0.03481
		94.1587	0.03425	94.2059	0.03242	94.1773	0.03251	94.4853	0.03419	94.1296	0.03319	94.1077	0.03342	94.5335	0.03489	94.1119	0.03396	94.081	0.0344	94.0977	0.03474
		94.1201	0.03414	94.1673	0.03228	94.1482	0.03246	94.4472	0.03412	94.091	0.03313	94.0786	0.03336	94.5044	0.03483	94.0829	0.0339	94.0423	0.0343	94.0686	0.03469
		94.091	0.03406	94.1382	0.0322	94.1101	0.03237	94.4181	0.03408	94.0619	0.03308	94.04	0.03328	94.4758	0.0348	94.0543	0.03383	94.0137	0.03425	94.0304	0.03462
		94.0619	0.03398	94.1	0.03207	94.081	0.03231	94.3795	0.03396	94.0233	0.03302	94.0109	0.03319	94.4372	0.03472	94.0156	0.03376	93.9751	0.03416	94.0013	0.03454
		94.0237	0.0339	94.0709	0.03199	94.0423	0.0322	94.3504	0.03392	93.9947	0.03295	93.9822	0.03317	94.4081	0.03466	93.9865	0.03375	93.946	0.03411	93.9627	0.03446
		93.9947	0.03388	94.0323	0.03179	94.0132	0.03204	94.3122	0.03381	93.956	0.03289	93.9436	0.03308	94.3695	0.0346	93.9484	0.03368	93.9174	0.03405	93.9336	0.03439
		93.956	0.03381	94.0032	0.03174	93.9846	0.03198	94.2831	0.03375	93.9269	0.03283	93.9146	0.03307	94.3408	0.03452	93.9193	0.03366	93.8788	0.03397	93.8955	0.03426
		93.9274	0.03378	93.9746	0.03162	93.946	0.03182	94.2445	0.03368	93.8883	0.0327	93.8759	0.03298	94.3022	0.03444	93.8807	0.03359	93.8497	0.03396	93.8664	0.03424
		93.8888	0.03373	93.936	0.03153	93.9169	0.03177	94.2159	0.03361	93.8597	0.03269	93.8473	0.03292	94.2731	0.03436	93.8516	0.03351	93.8111	0.0339	93.8373	0.03418
		93.8597	0.03365	93.9069	0.03141	93.8788	0.03165	94.1773	0.03353	93.8211	0.0326	93.8087	0.03286	94.235	0.03427	93.8135	0.03346	93.7825	0.03387	93.7987	0.03413
		93.8211	0.03358	93.8683	0.03136	93.8497	0.0316	94.1482	0.03349	93.792	0.03257	93.7796	0.03276	94.2059	0.03421	93.7844	0.03335	93.7438	0.0338	93.7701	0.03404
		93.7925	0.0335	93.8397	0.03131	93.8111	0.03155	94.1096	0.03342	93.7534	0.03249	93.7415	0.03267	94.1673	0.03411	93.7457	0.03325	93.7147	0.0337	93.7314	0.03398
		93.7538	0.03341	93.8011	0.03123	93.782	0.03142	94.081	0.03336	93.7248	0.03241	93.7124	0.03262	94.1382	0.03407	93.7167	0.03321	93.6761	0.03362	93.7023	0.03393
		93.7248	0.03335	93.772	0.03118	93.7438	0.03129	94.0519	0.03327	93.6957	0.03237	93.6737	0.03254	94.1	0.034	93.6785	0.03312	93.6475	0.03353	93.6642	0.03386
		93.6861	0.03326	93.7338	0.03109	93.7147	0.03127	94.0132	0.03317	93.6571	0.03231	93.6446	0.03247	94.0709	0.03395	93.6494	0.03306	93.6089	0.03344	93.6351	0.0338
		93.6575	0.03318	93.7047	0.031	93.6761	0.03119	93.9842	0.03314	93.6285	0.03226	93.6065	0.03243	94.0323	0.03388	93.6203	0.03301	93.5798	0.03339	93.5965	0.03373
		93.6285	0.03312	93.6661	0.03093	93.647	0.03111	93.946	0.03304	93.5898	0.03221	93.5774	0.03236	94.0032	0.03387	93.5822	0.03295	93.5412	0.03331	93.5674	0.03365
		93.5898	0.03305	93.637	0.03087	93.6089	0.03103	93.9169	0.03303	93.5607	0.03214	93.5483	0.03234	93.9651	0.03377	93.5531	0.03293	93.5126	0.03324	93.5293	0.03353
		93.5612	0.03303	93.5989	0.03082	93.5798	0.03097	93.8783	0.03293	93.5221	0.03201	93.5102	0.03225	93.936	0.03373	93.5145	0.03284	93.4835	0.0332	93.5002	0.03347
		93.5226	0.03297	93.5698	0.03079	93.5507	0.03095	93.8497	0.03287	93.4935	0.03197	93.4811	0.03222	93.9069	0.03362	93.4854	0.0328	93.4449	0.03315	93.4616	0.0334
		93.4935	0.03291	93.5312	0.03071	93.5126	0.03087	93.8111	0.03284	93.4549	0.03189	93.4425	0.03218	93.8688	0.03353	93.4472	0.03274	93.4163	0.03312	93.4325	0.03339
		93.4549	0.03283	93.5021	0.03067	93.4835	0.03082	93.782	0.03277	93.4258	0.03187	93.4134	0.0321	93.8397	0.03346	93.4182	0.03263	93.3776	0.03301	93.4039	0.0333
		93.4263	0.03275	93.4735	0.0306	93.4449	0.03078	93.7434	0.03271	93.3872	0.03173	93.3752	0.032	93.8011	0.03338	93.3795	0.03254	93.3485	0.03294	93.3652	0.03324
		93.3876	0.03263	93.4348	0.03052	93.4158	0.03069	93.7147	0.03268	93.3585	0.03167	93.3462	0.03194	93.772	0.03333	93.3504	0.03248	93.3099	0.03285	93.3361	0.0332
		93.3585	0.03257	93.4058	0.03046	93.3776	0.03061	93.6761	0.0326	93.3199	0.03161	93.3075	0.03185	93.7338	0.03327	93.3123	0.0324	93.2813	0.03278	93.298	0.03312
		93.3199	0.0324	93.3676	0.03037	93.3485	0.03055	93.647	0.03252	93.2909	0.03152	93.2784	0.03182	93.7047	0.03321	93.2832	0.03237	93.2427	0.0327	93.2689	0.03309
		93.2913	0.03237	93.3385	0.03033	93.3099	0.03046	93.6084	0.03245	93.2527	0.03142	93.2403	0.03174	93.6661	0.03315	93.2446	0.0323	93.2136	0.03266	93.2303	0.033
		93.2527	0.03226	93.2999	0.03026	93.2813	0.03045	93.5798	0.03231	93.2236	0.03139	93.2112	0.0317	93.6375	0.0331	93.216	0.03226	93.175	0.03259	93.2012	0.03294
		93.2236	0.03213	93.2708	0.03019	93.2427	0.03038	93.5507	0.03226	93.1945	0.0313	93.2017	0.03167	93.5989	0.03302	93.206	0.03223	93.1654	0.03257	93.1612	0.0329
		93.185	0.03201	93.2327	0.03015	93.2136	0.03035	93.5121	0.03208	93.154	0.03122	93.1421	0.0316	93.5698	0.03296	93.1464	0.03217	93.1154	0.03251	93.1321	0.03281
		93.1659	0.03192	93.2227	0.03011	93.2041	0.03031	93.4835	0.03209	93.1254	0.0311	93.113	0.03154	93.5312	0.03285	93.1173	0.03211	93.0767	0.03244	93.0934	0.03273
		93.1254	0.03184	93.1726	0.03008	93.1445	0.03025	93.4449	0.03202	93.0868	0.03093	93.0744	0.03144	93.5026	0.03279	93.0791	0.032	93.0481	0.03239	93.0644	0.03264
		93.0868	0.03174	93.134	0.03	93.1154	0.0302	93.4158	0.0319	93.0577	0.03075	93.0453	0.03139	93.4735	0.03272	93.05	0.03195	93.0095	0.03232	93.0357	0.03262
		93.0581	0.03168	93.1054	0.02995	93.0767	0.03012	93.3772	0.03172	93.019	0.03065	93.0071	0.03131	93.4348	0.03264	93.0114	0.03186	92.9804	0.03226	92.9971	0.03254
		93.0195	0.0316	93.0667	0.02986	93.0477	0.03008	93.3485	0.03158	92.9904	0.03062	92.978	0.0312	93.4057	0.0326	92.9823	0.03179	92.9418	0.03216	92.968	0.03251
		92.9904	0.03153	93.0376	0.02978	93.0095	0.02999	93.3099	0.03145	92.9518	0.03057	92.9394	0.03105	93.3676	0.03254	92.9442	0.03173	92.9132	0.0321	92.9299	0.03245
		92.9518	0.03144	92.9995	0.0297	92.9804	0.02992	93.2808	0.03141	92.9227	0.03053	92.9103	0.03089	93.3385	0.0325	92.9151	0.03165	92.8746	0.03202	92.9008	0.03238
		92.9232	0.03139	92.9704	0.02964	92.9418	0.02984	93.2422	0.03129	92.8941	0.03046	92.8817	0.03084	93.2999	0.03244	92.886	0.03164	92.8455	0.03196	92.8622	0.03231
		92.8941	0.03136	92.9318	0.02956	92.9132	0.02976	93.2136	0.03123	92.8555	0.0304	92.8431	0.03069	93.2904	0.03241	92.8479	0.03156	92.8068	0.03189	92.8331	0.03225
		92.8555	0.03129	92.9027	0.02955	92.8746	0.0297	93.2036	0.03119	92.8264	0.03036	92.814	0.03064	93.2308	0.03229	92.8188	0.03154	92.7782	0.03183	92.7949	0.03215
		92.8269	0.03124	92.8645	0.02947	92.8455	0.02967	93.144	0.0311	92.7878	0.03026	92.7759	0.03054	93.2017	0.03223	92.7802	0.03143	92.7492	0.03181	92.7659	0.03213
		92.7883	0.0312	92.8355	0.02946	92.8164	0.02965	93.1154	0.03104	92.7592	0.03022	92.7468	0.03048	93.1726	0.03215	92.7511	0.03132	92.7105	0.03175	92.7272	0.03205
		92.7592	0.03113	92.7968	0.02939	92.7782	0.02959	93.0767	0.03096	92.7206	0.03014	92.7082	0.03043	93.1344	0.03207	92.7129	0.03122	92.6819	0.0317	92.6981	0.032
		92.7206	0.03106	92.7678	0.02933	92.7492	0.02953	93.0477	0.03095	92.6915	0.03007	92.6791	0.03035	93.1054	0.03199	92.6838	0.031	92.6433	0.03163	92.66	0.03192
		92.6919	0.03101	92.7391	0.02927	92.7105	0.02947	93.009	0.0309	92.6528	0.03001	92.6409	0.03026	93.0667	0.03191	92.6452	0.03079	92.6142	0.03154	92.6309	0.03184
		92.6533	0.03092	92.7005	0.02919	92.6814	0.0294	92.9804	0.03084	92.6242	0.02993	92.6118	0.03021	93.0376	0.03185	92.6161	0.03075	92.5756	0.03142	92.6018	0.03181
		92.6242	0.03087	92.6714	0.02914	92.6433	0.02931	92.9418	0.03078	92.5856	0.02987	92.5732	0.03012	92.9995	0.0318	92.578	0.03068	92.547	0.03133	92.5637	0.03174
		92.5856	0.03079	92.6333	0.02907	92.6142	0.02927	92.9127	0.03067	92.5565	0.02984	92.5441	0.03005	92.9704	0.03175	92.5489	0.03061	92.5083	0.03121	92.5346	0.03168
		92.557	0.03072	92.6042	0.02898	92.5756	0.02918	92.8741	0.0306	92.5179	0.02977	92.506	0.03	92.9318	0.03167	92.5103	0.03054	92.4793	0.03121	92.496	0.03161
		92.5184	0.03067	92.5656	0.02891	92.547	0.02911	92.8455	0.03055	92.4893	0.02972	92.4769	0.02995	92.9032	0.03165	92.4817	0.03049	92.4406	0.03111	92.4669	0.03154
		92.4893	0.03064	92.5365	0.02888	92.5083	0.02906	92.8164	0.03054	92.4602	0.02965	92.4383	0.02988	92.8645	0.03156	92.4526	0.03048	92.412	0.03095	92.4287	0.03137
		92.4506	0.0306	92.4983	0.02882	92.4793	0.029	92.7778	0.03046	92.4216	0.02954	92.4096	0.02986	92.8355	0.03152	92.4139	0.0304	92.3734	0.03083	92.3996	0.03135
		92.422	0.03058	92.4693	0.02883	92.4406	0.02895	92.7492	0.03039	92.393	0.02952	92.371	0.02981	92.8064	0.03138	92.3849	0.03035	92.3443	0.03075	92.361	0.03127
		92.393	0.03051	92.4306	0.02875	92.412	0.02894	92.7105	0.03036	92.3543	0.02945	92.3419	0.02978	92.7682	0.03122	92.3467	0.03031	92.3057	0.03065	92.3319	0.0313
		92.3543	0.03045	92.402	0.02871	92.3734	0.02889	92.6814	0.03029	92.3252	0.02945	92.3128	0.0297	92.7391	0.03112	92.3176	0.03021	92.2771	0.03061	92.2938	0.03121
		92.3257	0.03038	92.3729	0.02865	92.3443	0.02887	92.6428	0.03023	92.2866	0.02936	92.2747	0.0296	92.7005	0.03092	92.279	0.03011	92.248	0.0305	92.2647	0.03114
		92.2871	0.03029	92.3343	0.02859	92.3152	0.02878	92.6142	0.03019	92.258	0.02929	92.2456	0.02955	92.6714	0.03084	92.2499	0.03005	92.2094	0.03046	92.2261	0.031
		92.258	0.03024	92.3052	0.02855	92.2771	0.0287	92.5756	0.03011	92.2194	0.02923	92.207	0.02946	92.6333	0.0307	92.2118	0.02996	92.1808	0.03039	92.1975	0.03091
		92.2194	0.03015	92.2671	0.02845	92.248	0.02864	92.5465	0.03003	92.1903	0.02919	92.1779	0.02942	92.6042	0.03064	92.1827	0.02993	92.1421	0.03031	92.1588	0.03071
		92.1908	0.0301	92.238	0.02839	92.2094	0.02856	92.5079	0.02997	92.1517	0.02913	92.1398	0.02936	92.5656	0.03058	92.144	0.02988	92.1131	0.03024	92.1298	0.03062
		92.1522	0.03004	92.1994	0.02832	92.1808	0.02853	92.4793	0.0299	92.1231	0.02912	92.1107	0.02931	92.537	0.03055	92.1154	0.02982	92.0744	0.03016	92.1007	0.03046
		92.1231	0.02999	92.1703	0.02826	92.1421	0.02846	92.4406	0.02981	92.0844	0.02903	92.0721	0.02926	92.4983	0.03047	92.0768	0.02975	92.0458	0.03011	92.0625	0.0303
		92.0844	0.02994	92.1321	0.02822	92.1131	0.02842	92.4116	0.02979	92.0554	0.02895	92.0434	0.02921	92.4693	0.03043	92.0477	0.0297	92.0072	0.03007	92.0334	0.03024
		92.0558	0.02989	92.103	0.02817	92.0744	0.02836	92.3829	0.02976	92.0268	0.02888	92.0048	0.02916	92.4306	0.03033	92.0186	0.02967	91.9781	0.03002	91.9948	0.03017
		92.0172	0.02981	92.0644	0.02812	92.0458	0.02831	92.3443	0.02973	91.9881	0.02881	91.9757	0.02912	92.402	0.03027	91.9805	0.02961	91.9395	0.02996	91.9662	0.03015
		91.9881	0.02977	92.0358	0.02809	92.0072	0.02826	92.3152	0.02966	91.959	0.02879	91.9466	0.02905	92.3634	0.03023	91.9514	0.02952	91.9109	0.02989	91.9276	0.03004
		91.9595	0.0297	91.9972	0.02803	91.9781	0.02823	92.2766	0.0296	91.9204	0.02868	91.9085	0.02896	92.3343	0.03012	91.9128	0.02943	91.8722	0.0298	91.8985	0.03002
		91.9209	0.02964	91.9681	0.02796	91.949	0.02817	92.248	0.02957	91.8918	0.02866	91.8794	0.0289	92.2957	0.03006	91.8842	0.02936	91.8432	0.02975	91.8599	0.02997
		91.8918	0.02957	91.9295	0.02788	91.9109	0.02808	92.2094	0.02949	91.8532	0.02861	91.8408	0.02883	92.2671	0.03002	91.8456	0.02928	91.8146	0.02968	91.8312	0.02993
		91.8532	0.02949	91.9009	0.02782	91.8818	0.02802	92.1803	0.02944	91.8241	0.02856	91.8122	0.02879	92.238	0.02998	91.8165	0.02925	91.7759	0.02961	91.7926	0.02986
		91.8246	0.02946	91.8622	0.02775	91.8432	0.02794	92.1417	0.02936	91.7855	0.02852	91.7735	0.02871	92.1994	0.02993	91.7778	0.02917	91.7468	0.02955	91.7635	0.0298
		91.7859	0.02939	91.8332	0.02772	91.8146	0.02791	92.1131	0.02929	91.7569	0.02845	91.7445	0.02869	92.1707	0.02987	91.7492	0.02915	91.7082	0.0295	91.7249	0.02972
		91.7569	0.02937	91.8041	0.0277	91.7759	0.02784	92.0744	0.0292	91.7182	0.02838	91.7058	0.02862	92.1321	0.02981	91.7106	0.02909	91.6796	0.02947	91.6963	0.02967
		91.7182	0.02932	91.7659	0.02765	91.7468	0.02784	92.0453	0.02914	91.6891	0.02833	91.6772	0.02859	92.103	0.02973	91.6815	0.02905	91.641	0.02941	91.6672	0.02963
		91.6896	0.02927	91.7368	0.0276	91.7082	0.02776	92.0067	0.0291	91.651	0.02825	91.6386	0.02852	92.0644	0.02964	91.6429	0.02898	91.6119	0.02938	91.6286	0.02955
		91.651	0.02922	91.6982	0.02756	91.6796	0.02774	91.9781	0.02908	91.6219	0.02821	91.6095	0.02845	92.0358	0.02961	91.6143	0.02891	91.5733	0.02934	91.6	0.02949
		91.6219	0.02916	91.6696	0.02752	91.641	0.02769	91.9395	0.02899	91.5833	0.02815	91.5709	0.02837	91.9972	0.02956	91.5757	0.02884	91.5447	0.02927	91.5614	0.02942
		91.5833	0.02908	91.631	0.02746	91.6119	0.02764	91.9104	0.02896	91.5542	0.02808	91.5423	0.02829	91.9681	0.02949	91.5466	0.02876	91.506	0.02921	91.5323	0.02937
		91.5547	0.02901	91.6019	0.02742	91.5733	0.02756	91.8818	0.02891	91.5256	0.02803	91.5037	0.02821	91.9295	0.02944	91.518	0.0287	91.477	0.02911	91.4936	0.02932
		91.5161	0.02894	91.5633	0.02733	91.5447	0.0275	91.8432	0.02884	91.487	0.02799	91.4746	0.02815	91.9009	0.0294	91.4793	0.02864	91.4383	0.02904	91.465	0.02928
		91.487	0.02887	91.5346	0.02727	91.506	0.02742	91.8141	0.0288	91.4579	0.02796	91.446	0.02808	91.8622	0.02936	91.4503	0.02858	91.4097	0.029	91.4264	0.02922
		91.4584	0.02881	91.496	0.0272	91.477	0.02737	91.7755	0.02871	91.4197	0.02792	91.4073	0.02801	91.8332	0.02934	91.4116	0.02853	91.3711	0.02893	91.3973	0.02913
		91.4197	0.02874	91.4669	0.02712	91.4383	0.02732	91.7468	0.02869	91.3906	0.02784	91.3782	0.028	91.8045	0.0293	91.383	0.02851	91.342	0.02889	91.3587	0.02908
		91.3906	0.02874	91.4378	0.02711	91.4097	0.02726	91.7082	0.0286	91.352	0.0278	91.3396	0.02794	91.7659	0.02924	91.3444	0.02844	91.3134	0.02884	91.3301	0.02902
		91.352	0.0287	91.3997	0.02704	91.3806	0.02725	91.6791	0.02857	91.3229	0.02775	91.311	0.02794	91.7368	0.02915	91.3153	0.02842	91.2748	0.02877	91.2915	0.0289
		91.3234	0.02867	91.3706	0.02702	91.342	0.0272	91.6405	0.02852	91.2848	0.02764	91.2724	0.02787	91.6982	0.02909	91.2767	0.02834	91.2457	0.02876	91.2624	0.02889
		91.2848	0.02862	91.332	0.02697	91.3134	0.0272	91.6119	0.02846	91.2557	0.02765	91.2433	0.02782	91.6696	0.029	91.2481	0.02828	91.2071	0.0287	91.2338	0.02883
		91.2557	0.02853	91.3034	0.0269	91.2748	0.02712	91.5733	0.02841	91.2266	0.02758	91.2123	0.02779	91.631	0.02893	91.2171	0.02825	91.1765	0.02869	91.1932	0.0288
		91.2171	0.02847	91.2648	0.02685	91.2457	0.02708	91.5442	0.02836	91.1861	0.02755	91.1742	0.02768	91.6019	0.02888	91.1784	0.02814	91.1379	0.0286	91.1642	0.02873
		91.2075	0.02845	91.2338	0.02683	91.2147	0.02705	91.5056	0.02831	91.1575	0.02746	91.1451	0.02765	91.5633	0.02881	91.1498	0.02812	91.1088	0.02853	91.1255	0.02868
		91.1575	0.02842	91.1951	0.02672	91.1765	0.02696	91.477	0.02826	91.1188	0.0274	91.1064	0.02753	91.5346	0.02877	91.1112	0.02801	91.0802	0.02846	91.0969	0.02864
		91.1188	0.02832	91.1665	0.0267	91.1475	0.02693	91.4479	0.02818	91.0898	0.02736	91.0774	0.02749	91.496	0.02872	91.0821	0.02797	91.0416	0.02839	91.0583	0.02857
		91.0902	0.02822	91.1375	0.0266	91.1088	0.02681	91.4092	0.0281	91.0511	0.02731	91.0392	0.02744	91.4669	0.02864	91.0435	0.02793	91.0125	0.02836	91.0292	0.02855
		91.0516	0.02816	91.0988	0.02654	91.0802	0.02677	91.3806	0.02807	91.0225	0.02728	91.0101	0.02738	91.4283	0.02856	91.0149	0.02788	90.9739	0.02828	90.9906	0.02845
		91.0225	0.02811	91.0697	0.02649	91.0416	0.02672	91.342	0.02799	90.9839	0.0272	90.9715	0.02731	91.3997	0.02853	90.9763	0.02781	90.9453	0.02823	90.962	0.02836
		90.9839	0.02808	91.0316	0.02646	91.0125	0.02668	91.3129	0.02799	90.9548	0.0271	90.9424	0.02728	91.3706	0.0285	90.9472	0.02777	90.9067	0.0282	90.9329	0.02832
		90.9553	0.02805	91.0025	0.02643	90.9739	0.02663	91.2743	0.0279	90.9167	0.02706	90.9043	0.02724	91.332	0.02843	90.9086	0.02771	90.8776	0.02815	90.8943	0.02826
		90.9167	0.02798	90.9639	0.02637	90.9453	0.02659	91.2457	0.02787	90.8876	0.02699	90.8752	0.02723	91.3015	0.02837	90.88	0.02769	90.8389	0.02809	90.8657	0.02826
		90.8876	0.02795	90.9353	0.02635	90.9067	0.02655	91.2052	0.02784	90.849	0.02692	90.8366	0.02713	91.2629	0.02829	90.8413	0.02756	90.8103	0.02804	90.827	0.02816
		90.849	0.0279	90.8966	0.0263	90.8776	0.02653	91.1761	0.02778	90.8199	0.02688	90.808	0.02708	91.2338	0.02823	90.8122	0.02752	90.7717	0.02796	90.7979	0.02814
		90.8204	0.02783	90.8675	0.02623	90.8389	0.02644	91.1475	0.02777	90.7913	0.02684	90.7693	0.02701	91.1951	0.02817	90.7836	0.02746	90.7426	0.02791	90.7593	0.02809
		90.7817	0.02774	90.8289	0.02615	90.8103	0.02638	91.1088	0.02767	90.7526	0.0268	90.7402	0.02695	91.1665	0.02814	90.745	0.0274	90.704	0.02783	90.7307	0.02805
		90.7526	0.02768	90.8003	0.02609	90.7717	0.02632	91.0798	0.02762	90.7236	0.02676	90.7112	0.02693	91.1374	0.02809	90.7159	0.02738	90.6754	0.02777	90.6921	0.02799
		90.724	0.02765	90.7617	0.02602	90.7426	0.02626	91.0411	0.02756	90.6854	0.02672	90.673	0.02687	91.0988	0.02805	90.6773	0.02731	90.6368	0.02771	90.663	0.02795
		90.6854	0.02758	90.7326	0.02599	90.714	0.02623	91.0125	0.02747	90.6563	0.02669	90.6439	0.02684	91.0702	0.02801	90.6487	0.02729	90.6077	0.02766	90.6244	0.02786
		90.6563	0.02754	90.694	0.02593	90.6754	0.02616	90.9739	0.02739	90.6177	0.02662	90.6053	0.02679	91.0316	0.02795	90.6101	0.02722	90.5791	0.02763	90.5958	0.02781
		90.6177	0.02749	90.6654	0.02591	90.6463	0.02612	90.9448	0.02734	90.5886	0.02656	90.5767	0.02675	91.0025	0.02789	90.581	0.02717	90.5405	0.02758	90.5571	0.02775
		90.5891	0.02742	90.6363	0.02584	90.6077	0.02606	90.9062	0.02731	90.5505	0.02649	90.5381	0.02671	90.9639	0.02779	90.5424	0.02711	90.5114	0.02755	90.528	0.0277
		90.5505	0.02739	90.5977	0.02581	90.5791	0.02602	90.8776	0.02731	90.5214	0.02643	90.509	0.02666	90.9353	0.02775	90.5138	0.02705	90.4727	0.0275	90.4894	0.02764
		90.5214	0.02734	90.5691	0.02575	90.5405	0.02598	90.8389	0.02723	90.4827	0.02637	90.4703	0.02657	90.8966	0.02772	90.4751	0.02696	90.4441	0.02742	90.4608	0.02758
		90.4827	0.02728	90.5304	0.0257	90.5114	0.02593	90.8099	0.02722	90.4537	0.0263	90.4417	0.02653	90.8675	0.02764	90.446	0.02691	90.4055	0.02735	90.4317	0.02754
		90.4541	0.02724	90.5013	0.02565	90.4727	0.02584	90.7712	0.02716	90.425	0.02628	90.4031	0.02645	90.8289	0.02759	90.4074	0.02684	90.3764	0.02729	90.3931	0.02749
		90.4155	0.02716	90.4627	0.02558	90.4441	0.02579	90.7426	0.0271	90.3864	0.02624	90.374	0.0264	90.8003	0.02755	90.3788	0.0268	90.3378	0.02721	90.3645	0.02745
		90.3864	0.02711	90.4341	0.02552	90.4055	0.02573	90.7135	0.02707	90.3573	0.02621	90.3354	0.02635	90.7617	0.0275	90.3402	0.02676	90.3092	0.02718	90.3259	0.02739
		90.3483	0.02705	90.3955	0.02547	90.3764	0.02568	90.6749	0.02698	90.3192	0.02615	90.3068	0.02627	90.7326	0.02749	90.3111	0.0267	90.2706	0.02711	90.2968	0.02731
		90.3192	0.02699	90.3664	0.02542	90.3378	0.02564	90.6463	0.02695	90.2901	0.02608	90.2777	0.02627	90.694	0.02742	90.2825	0.0267	90.2415	0.02706	90.2582	0.02726
		90.2901	0.027	90.3278	0.02537	90.3092	0.02557	90.6077	0.02687	90.2515	0.02602	90.2391	0.02621	90.6654	0.02737	90.2438	0.02664	90.2033	0.02701	90.2296	0.02722
		90.2515	0.02694	90.2992	0.02538	90.2801	0.02557	90.5786	0.02683	90.2224	0.02598	90.2105	0.02622	90.6363	0.02728	90.2148	0.02663	90.1742	0.02696	90.1909	0.02712
		90.2229	0.02692	90.2605	0.02532	90.2415	0.02551	90.54	0.02679	90.1843	0.02588	90.1719	0.02615	90.5977	0.02722	90.1762	0.02656	90.1452	0.02696	90.1618	0.02713
		90.1843	0.02689	90.2315	0.02531	90.2129	0.02551	90.5114	0.02676	90.1552	0.02588	90.1428	0.02609	90.5691	0.02716	90.1475	0.0265	90.1065	0.0269	90.1232	0.02706
		90.1552	0.02681	90.2028	0.02525	90.1742	0.02544	90.4727	0.02669	90.1165	0.02581	90.1041	0.02605	90.5304	0.02709	90.1089	0.02646	90.0779	0.02687	90.0946	0.02705
		90.1165	0.02676	90.1642	0.0252	90.1452	0.02538	90.4437	0.02666	90.0875	0.02579	90.0755	0.02596	90.5013	0.02704	90.0798	0.02638	90.0393	0.02681	90.0655	0.02698
		90.0879	0.02669	90.1351	0.02516	90.1065	0.02535	90.405	0.0266	90.0493	0.02574	90.0369	0.02589	90.4627	0.02698	90.0412	0.02631	90.0102	0.02671	90.0269	0.02693
		90.0493	0.02661	90.0965	0.02508	90.0779	0.02527	90.3764	0.02655	90.0202	0.02567	90.0078	0.02585	90.4341	0.02695	90.0126	0.02629	89.9721	0.02664	89.9983	0.02691
		90.0202	0.02657	90.0679	0.02504	90.0393	0.0252	90.3378	0.02649	89.9816	0.02562	89.9692	0.02579	90.3955	0.02691	89.974	0.02622	89.943	0.02659	89.9597	0.02684
		89.9821	0.0265	90.0293	0.02498	90.0102	0.02516	90.3087	0.0264	89.953	0.02559	89.9406	0.02574	90.3664	0.02687	89.9449	0.02617	89.9043	0.02651	89.9306	0.02678
		89.953	0.02646	90.0002	0.02491	89.9716	0.0251	90.2706	0.02636	89.9239	0.02553	89.902	0.02571	90.3278	0.02682	89.9062	0.02614	89.8753	0.02649	89.8919	0.02673
		89.9144	0.02641	89.9616	0.02487	89.943	0.02506	90.2415	0.02632	89.8853	0.02551	89.8729	0.02566	90.2992	0.02679	89.8776	0.02609	89.8371	0.02643	89.8633	0.02665
		89.8853	0.02638	89.933	0.02483	89.9043	0.02503	90.2124	0.02632	89.8562	0.02544	89.8342	0.02559	90.2605	0.02672	89.8486	0.02606	89.808	0.02637	89.8247	0.02655
		89.8471	0.02633	89.8943	0.02479	89.8753	0.02497	90.1738	0.02626	89.818	0.02534	89.8056	0.02558	90.2314	0.02669	89.8099	0.02597	89.7694	0.02634	89.7956	0.02652
		89.818	0.0263	89.8653	0.02477	89.8366	0.02491	90.1452	0.0262	89.789	0.02533	89.7766	0.02554	90.2028	0.0266	89.7813	0.02592	89.7403	0.02629	89.757	0.02647
		89.789	0.02625	89.8266	0.02469	89.808	0.02489	90.1065	0.02618	89.7503	0.02528	89.7379	0.02552	90.1642	0.02653	89.7427	0.02589	89.7022	0.02622	89.7284	0.02648
		89.7503	0.02617	89.798	0.02466	89.7789	0.02487	90.0774	0.02611	89.7212	0.0253	89.7093	0.02543	90.1351	0.02646	89.7136	0.0258	89.6731	0.02618	89.6898	0.02639
		89.7217	0.02612	89.7594	0.02461	89.7403	0.02482	90.0388	0.02605	89.6831	0.0252	89.6707	0.02536	90.0965	0.02641	89.675	0.02573	89.644	0.02612	89.6607	0.02635
		89.6831	0.02606	89.7303	0.02453	89.7117	0.02474	90.0102	0.02602	89.654	0.02516	89.6416	0.02532	90.0679	0.02637	89.6464	0.02568	89.6059	0.02605	89.6221	0.0263
		89.654	0.02602	89.7017	0.02448	89.6731	0.02467	89.9716	0.02595	89.6154	0.02511	89.603	0.02526	90.0293	0.02634	89.6078	0.02562	89.5768	0.026	89.5934	0.02625
		89.6159	0.02595	89.6631	0.02442	89.644	0.02463	89.9425	0.02589	89.5868	0.02507	89.5744	0.02525	90.0002	0.02627	89.5787	0.02561	89.5381	0.02594	89.5644	0.02623
		89.5868	0.02592	89.634	0.02438	89.6054	0.02457	89.9043	0.02586	89.5482	0.02502	89.5357	0.02519	89.9616	0.02622	89.54	0.02558	89.5091	0.02591	89.5257	0.02615
		89.5482	0.02588	89.5953	0.02433	89.5768	0.02455	89.8753	0.02579	89.5191	0.025	89.5067	0.02516	89.933	0.02617	89.5114	0.02555	89.4709	0.02585	89.4971	0.0261
		89.5191	0.02583	89.5667	0.02427	89.5381	0.02451	89.8462	0.02572	89.4804	0.02491	89.468	0.02509	89.8943	0.0261	89.4823	0.02549	89.4418	0.02582	89.4585	0.02602
		89.4809	0.02581	89.5281	0.02425	89.5091	0.02448	89.8076	0.02568	89.4518	0.02486	89.4394	0.02504	89.8652	0.02607	89.4437	0.02543	89.4032	0.0258	89.4294	0.02597
		89.4518	0.02575	89.499	0.0242	89.4704	0.02443	89.7789	0.02567	89.4227	0.0248	89.4008	0.025	89.8266	0.02597	89.4151	0.02539	89.3741	0.02575	89.3908	0.02593
		89.4132	0.0257	89.4604	0.02416	89.4418	0.02439	89.7403	0.02564	89.3841	0.02476	89.3717	0.02495	89.798	0.02594	89.3765	0.02533	89.3359	0.02569	89.3622	0.0259
		89.3846	0.02566	89.4318	0.02413	89.4032	0.02436	89.7112	0.02558	89.3555	0.02473	89.3431	0.0249	89.7594	0.02593	89.3474	0.02528	89.3069	0.02562	89.3236	0.02581
		89.3555	0.02562	89.3932	0.02408	89.3741	0.02432	89.6726	0.02553	89.3169	0.02464	89.3045	0.02483	89.7303	0.02585	89.3088	0.02521	89.2778	0.02558	89.2945	0.0258
		89.3169	0.02557	89.3641	0.02403	89.3455	0.02427	89.644	0.02549	89.2878	0.02464	89.2849	0.0248	89.7017	0.02582	89.2897	0.02519	89.2492	0.02553	89.2754	0.02579
		89.2878	0.02549	89.3355	0.02397	89.3069	0.02419	89.6054	0.02542	89.2687	0.02462	89.2349	0.02473	89.6631	0.02579	89.2396	0.02514	89.2086	0.02548	89.2253	0.02573
		89.2497	0.02544	89.3064	0.02394	89.2873	0.02416	89.5763	0.02539	89.2187	0.02457	89.2062	0.02467	89.634	0.02576	89.2105	0.02508	89.17	0.02542	89.1962	0.02566
		89.2187	0.02541	89.2659	0.02389	89.2373	0.0241	89.5381	0.02534	89.18	0.02452	89.1676	0.02463	89.5953	0.02573	89.1719	0.02503	89.1409	0.02534	89.1576	0.0256
		89.18	0.02535	89.2272	0.02382	89.2086	0.02404	89.5091	0.0253	89.1509	0.02446	89.1385	0.02461	89.5667	0.02566	89.1433	0.02501	89.1028	0.02531	89.129	0.02556
		89.1509	0.02533	89.1986	0.0238	89.17	0.02401	89.4704	0.02525	89.1219	0.02442	89.0999	0.02455	89.5281	0.0256	89.1142	0.02499	89.0737	0.02527	89.0904	0.02547
		89.1223	0.02531	89.16	0.02375	89.1409	0.02398	89.4413	0.02521	89.0837	0.02434	89.0713	0.02454	89.499	0.0255	89.0756	0.02493	89.0351	0.02521	89.0613	0.02546
		89.0837	0.02526	89.1309	0.02373	89.1023	0.02392	89.4032	0.02518	89.0546	0.02432	89.0422	0.02449	89.4604	0.02543	89.047	0.02486	89.006	0.0252	89.0227	0.0254
		89.0546	0.0252	89.0923	0.02368	89.0737	0.02391	89.3741	0.02515	89.016	0.02425	89.0036	0.02443	89.4318	0.0254	89.0084	0.0248	88.9678	0.02513	88.9941	0.02536
		89.0165	0.02514	89.0637	0.02362	89.0446	0.02386	89.345	0.02511	88.9869	0.02421	88.975	0.02437	89.3932	0.02536	88.9793	0.02473	88.9387	0.02509	88.9554	0.02532
		88.9874	0.0251	89.025	0.02358	89.006	0.02381	89.3064	0.02506	88.9488	0.02417	88.9364	0.0243	89.3741	0.02531	88.9407	0.02466	88.9097	0.02501	88.9263	0.02526
		88.9488	0.02505	88.996	0.02352	88.9774	0.02374	89.2873	0.02503	88.9197	0.02412	88.9073	0.02427	89.3336	0.02526	88.912	0.02463	88.8715	0.02495	88.8877	0.02521
		88.9197	0.025	88.9674	0.02347	88.9387	0.02367	89.2373	0.02497	88.8811	0.02408	88.8687	0.0242	89.2949	0.02521	88.8734	0.02458	88.8424	0.02491	88.8591	0.02517
		88.8815	0.02495	88.9287	0.02342	88.9097	0.02364	89.2082	0.02489	88.8525	0.02405	88.84	0.02415	89.2659	0.02518	88.8443	0.02453	88.8038	0.02485	88.83	0.0251
		88.8525	0.0249	88.8996	0.02336	88.871	0.02359	89.17	0.02482	88.8138	0.024	88.8014	0.02412	89.2272	0.02511	88.8057	0.02451	88.7747	0.02482	88.7914	0.02507
		88.8138	0.02486	88.861	0.02333	88.8424	0.02353	89.1409	0.02477	88.7847	0.02395	88.7723	0.02408	89.1986	0.0251	88.7771	0.02448	88.7366	0.02477	88.7628	0.025
		88.7847	0.02486	88.8324	0.02332	88.8038	0.02351	89.1119	0.02476	88.7557	0.0239	88.7337	0.024	89.16	0.025	88.7385	0.0244	88.7075	0.02471	88.7242	0.0249
		88.7466	0.02481	88.7938	0.02328	88.7747	0.02347	89.0732	0.0247	88.7175	0.02378	88.7051	0.024	89.1309	0.02497	88.7094	0.0244	88.6689	0.02468	88.6951	0.02489
		88.7175	0.0248	88.7647	0.02329	88.7361	0.02341	89.0446	0.02465	88.6884	0.02379	88.6665	0.02395	89.0923	0.0249	88.6808	0.02435	88.6398	0.02466	88.6565	0.02483
		88.6884	0.02474	88.7261	0.02323	88.7075	0.02342	89.006	0.0246	88.6498	0.02372	88.6374	0.02394	89.0637	0.02484	88.6422	0.02431	88.6016	0.02461	88.6278	0.02485
		88.6503	0.02468	88.6975	0.02319	88.6689	0.02337	88.9769	0.02455	88.6212	0.02374	88.6088	0.02385	89.025	0.02479	88.6131	0.02421	88.5725	0.02458	88.5892	0.02477
		88.6212	0.02463	88.6588	0.02317	88.6398	0.02335	88.9383	0.0245	88.5825	0.02367	88.5702	0.02378	88.996	0.02473	88.5744	0.02414	88.5435	0.02452	88.5601	0.02472
		88.5825	0.02456	88.6298	0.02309	88.6112	0.02326	88.9097	0.02447	88.5535	0.02362	88.5411	0.02374	88.9673	0.02471	88.5458	0.0241	88.5053	0.02445	88.5215	0.02467
		88.5535	0.02454	88.5911	0.02304	88.5725	0.02319	88.871	0.0244	88.5148	0.02359	88.5024	0.02367	88.9287	0.02468	88.5072	0.02404	88.4762	0.0244	88.4929	0.02463
		88.5153	0.02448	88.5625	0.02299	88.5435	0.02316	88.8419	0.02432	88.4862	0.02356	88.4738	0.02365	88.8996	0.02463	88.4781	0.02401	88.4376	0.02433	88.4543	0.02458
		88.4862	0.02445	88.5334	0.02294	88.5048	0.02308	88.8038	0.02429	88.4476	0.02352	88.4352	0.02361	88.861	0.02458	88.4395	0.02397	88.4085	0.02431	88.4252	0.02454
		88.4476	0.0244	88.4948	0.02289	88.4762	0.02307	88.7747	0.02425	88.4185	0.0235	88.4061	0.02357	88.8324	0.02456	88.4109	0.02392	88.3704	0.02425	88.3966	0.02447
		88.4185	0.02436	88.4662	0.02284	88.4376	0.02303	88.7361	0.02418	88.3799	0.02342	88.3675	0.02351	88.7938	0.02449	88.3723	0.02385	88.3413	0.02421	88.358	0.02438
		88.3804	0.02433	88.4276	0.02281	88.4085	0.02299	88.707	0.02418	88.3513	0.02335	88.3389	0.02348	88.7647	0.02447	88.3432	0.02381	88.3026	0.02419	88.3289	0.02433
		88.3513	0.02428	88.3985	0.02277	88.3699	0.02294	88.6689	0.02414	88.3127	0.02332	88.3003	0.02345	88.7261	0.02437	88.305	0.02376	88.274	0.02413	88.2903	0.02429
		88.3127	0.02422	88.3599	0.02273	88.3413	0.02291	88.6398	0.02414	88.2836	0.02325	88.2712	0.02343	88.6975	0.02433	88.2759	0.02374	88.2354	0.02407	88.2616	0.02427
		88.2841	0.02419	88.3313	0.02271	88.3026	0.02287	88.6107	0.02408	88.255	0.02325	88.2326	0.02333	88.6588	0.02431	88.2373	0.02363	88.2063	0.02399	88.223	0.02419
		88.2454	0.02414	88.2926	0.02268	88.2736	0.02285	88.5721	0.02402	88.2163	0.02316	88.204	0.02329	88.6298	0.02422	88.2082	0.0236	88.1677	0.02391	88.1939	0.02416
		88.2163	0.02407	88.2635	0.0226	88.2354	0.02275	88.5435	0.02399	88.1873	0.02315	88.1653	0.02324	88.5916	0.02419	88.1796	0.02356	88.1391	0.02388	88.1553	0.02412
		88.1873	0.02402	88.2249	0.02253	88.2063	0.02273	88.5048	0.02392	88.1486	0.02311	88.1362	0.02318	88.5625	0.02416	88.141	0.02351	88.1005	0.02382	88.1267	0.02407
		88.1491	0.02397	88.1963	0.02249	88.1677	0.02269	88.4757	0.02389	88.12	0.02307	88.1076	0.02317	88.5334	0.02412	88.1119	0.02349	88.0714	0.02379	88.0881	0.02402
		88.12	0.02395	88.1577	0.02245	88.1386	0.02265	88.4376	0.02382	88.0814	0.02303	88.069	0.02311	88.4948	0.02409	88.0733	0.02343	88.0423	0.02375	88.059	0.02395
		88.0814	0.0239	88.1286	0.02244	88.11	0.02263	88.4085	0.02376	88.0523	0.02298	88.0399	0.02311	88.4662	0.02402	88.0447	0.02342	88.0041	0.02372	88.0208	0.02388
		88.0523	0.02389	88.1	0.02241	88.0714	0.02259	88.3699	0.0237	88.0137	0.02292	88.0013	0.02304	88.4276	0.02397	88.0061	0.02337	87.9751	0.0237	87.9917	0.02385
		88.0142	0.02386	88.0614	0.02237	88.0423	0.02259	88.3408	0.02364	87.9851	0.02289	87.9727	0.02301	88.3985	0.02389	87.977	0.02334	87.9364	0.02366	87.9531	0.0238
		87.9851	0.0238	88.0323	0.02232	88.0037	0.02254	88.3026	0.02362	87.9465	0.02283	87.934	0.02297	88.3599	0.02382	87.9388	0.02328	87.9078	0.02364	87.924	0.02378
		87.9465	0.02377	87.9937	0.02229	87.9751	0.02251	88.2736	0.02361	87.9174	0.02281	87.905	0.02291	88.3312	0.0238	87.9097	0.02321	87.8692	0.0236	87.8954	0.02373
		87.9179	0.02371	87.9651	0.02226	87.9364	0.02247	88.2349	0.02354	87.8787	0.02276	87.8663	0.02284	88.2926	0.02378	87.8711	0.02314	87.8401	0.02352	87.8568	0.02368
		87.8792	0.02365	87.9264	0.02219	87.9073	0.02242	88.2063	0.02351	87.8501	0.0227	87.8377	0.02277	88.2635	0.02372	87.842	0.0231	87.8015	0.02348	87.8277	0.02365
		87.8501	0.02362	87.8973	0.02216	87.8692	0.02237	88.1773	0.02347	87.821	0.02267	87.7991	0.02271	88.2254	0.02368	87.8039	0.02303	87.7729	0.0234	87.7891	0.02361
		87.8115	0.02356	87.8587	0.02209	87.8401	0.02232	88.1386	0.02342	87.7824	0.02263	87.77	0.02267	88.1963	0.02364	87.7748	0.02301	87.7343	0.02335	87.7605	0.02358
		87.7829	0.02353	87.8301	0.02206	87.8015	0.02226	88.1095	0.02339	87.7538	0.0226	87.7314	0.02264	88.1577	0.0236	87.7457	0.02295	87.7052	0.02332	87.7219	0.02353
		87.7538	0.02347	87.7915	0.02201	87.7724	0.02223	88.0714	0.02332	87.7152	0.02257	87.7028	0.02259	88.1286	0.02359	87.7071	0.02291	87.6666	0.02327	87.6928	0.02345
		87.7152	0.02343	87.7624	0.02196	87.7343	0.02219	88.0423	0.0233	87.6861	0.0225	87.6737	0.02259	88.0905	0.02351	87.6785	0.02291	87.6379	0.02324	87.6546	0.02342
		87.6866	0.02343	87.7242	0.02192	87.7052	0.02214	88.0037	0.02324	87.6475	0.02246	87.6351	0.02254	88.0614	0.0235	87.6398	0.02284	87.6089	0.02321	87.6255	0.02336
		87.6479	0.02337	87.6952	0.02192	87.6761	0.02214	87.9746	0.02322	87.6189	0.02241	87.6065	0.02255	88.0323	0.02342	87.6108	0.02283	87.5702	0.02314	87.5869	0.02328
		87.6189	0.02336	87.6661	0.02191	87.6375	0.02208	87.9364	0.02319	87.5803	0.02232	87.5678	0.02249	87.9941	0.0234	87.5726	0.02275	87.5416	0.02315	87.5578	0.02329
		87.5803	0.02332	87.6274	0.02187	87.6089	0.02207	87.9073	0.02315	87.5512	0.02232	87.5388	0.02244	87.965	0.02334	87.5435	0.0227	87.503	0.02309	87.5197	0.02324
		87.5516	0.02325	87.5988	0.0218	87.5702	0.022	87.8687	0.02312	87.5125	0.02227	87.5001	0.02242	87.9264	0.02329	87.5049	0.02269	87.4739	0.02307	87.4906	0.02324
		87.513	0.02321	87.5602	0.02175	87.5411	0.02195	87.8401	0.02308	87.4839	0.02226	87.4715	0.02233	87.8973	0.02325	87.4758	0.0226	87.4353	0.02299	87.4615	0.02316
		87.4839	0.02315	87.5311	0.0217	87.503	0.02193	87.8015	0.02303	87.4453	0.02222	87.4329	0.02228	87.8592	0.0232	87.4377	0.02256	87.4067	0.02291	87.4229	0.02311
		87.4453	0.0231	87.4925	0.02164	87.4739	0.02185	87.7724	0.02299	87.4162	0.02216	87.4038	0.02226	87.8301	0.02317	87.4086	0.02254	87.368	0.02287	87.3943	0.02308
		87.4167	0.02307	87.4639	0.02161	87.4353	0.02181	87.7338	0.02293	87.3776	0.02211	87.3657	0.02221	87.7915	0.02313	87.37	0.02248	87.339	0.02282	87.3556	0.02301
		87.3781	0.02304	87.4253	0.02157	87.4062	0.0218	87.7052	0.02284	87.349	0.02208	87.3366	0.02218	87.7624	0.02307	87.3409	0.02245	87.3003	0.02279	87.3266	0.02297
		87.349	0.023	87.3962	0.02153	87.368	0.02175	87.6761	0.02283	87.3199	0.02203	87.327	0.02216	87.7242	0.02301	87.3313	0.02244	87.2908	0.02282	87.286	0.02298
		87.3103	0.02296	87.358	0.02151	87.339	0.02173	87.6375	0.02276	87.2794	0.02205	87.267	0.02208	87.6951	0.023	87.2717	0.02235	87.2407	0.02272	87.2574	0.02285
		87.2913	0.02297	87.348	0.02149	87.3294	0.02172	87.6084	0.02277	87.2503	0.02192	87.2383	0.02206	87.6565	0.02292	87.2426	0.02234	87.2021	0.02269	87.2188	0.02283
		87.2507	0.02292	87.298	0.02146	87.2694	0.02166	87.5702	0.02271	87.2121	0.0219	87.1997	0.02201	87.6279	0.02293	87.2045	0.02228	87.1735	0.02266	87.1897	0.02278
		87.2121	0.02287	87.2593	0.0214	87.2407	0.02165	87.5411	0.02267	87.183	0.02185	87.1706	0.022	87.5988	0.02284	87.1754	0.02227	87.1349	0.0226	87.1611	0.02279
		87.1835	0.02284	87.2307	0.02137	87.2021	0.0216	87.5025	0.02266	87.1444	0.0218	87.132	0.02191	87.5602	0.02281	87.1368	0.02218	87.1058	0.02257	87.1225	0.0227
		87.1449	0.02281	87.1921	0.02135	87.173	0.02158	87.4739	0.02259	87.1158	0.02178	87.1034	0.02187	87.5311	0.02277	87.1077	0.02213	87.0672	0.0225	87.0934	0.02268
		87.1158	0.02273	87.163	0.02128	87.1349	0.0215	87.4353	0.02252	87.0867	0.02175	87.0648	0.02182	87.493	0.02274	87.0696	0.02209	87.0386	0.02247	87.0548	0.02265
		87.0772	0.02267	87.1244	0.02122	87.1058	0.02146	87.4062	0.02249	87.0481	0.02171	87.0357	0.02178	87.4639	0.02272	87.0405	0.02204	86.9999	0.02241	87.0262	0.02261
		87.0486	0.02263	87.0958	0.02117	87.0672	0.02141	87.3676	0.02242	87.019	0.02168	86.9971	0.02174	87.4253	0.02268	87.0114	0.02205	86.9708	0.02237	86.9875	0.02257
		87.0195	0.02261	87.0571	0.02112	87.0381	0.02137	87.339	0.0224	86.9809	0.02164	86.9685	0.02172	87.4157	0.02267	86.9728	0.02199	86.9322	0.02233	86.9584	0.02254
		86.9809	0.02258	87.0281	0.02111	86.9999	0.02132	87.329	0.02238	86.9518	0.02162	86.9394	0.0217	87.3561	0.02264	86.9441	0.02197	86.9036	0.02229	86.9198	0.02247
		86.9523	0.02254	86.9899	0.02107	86.9708	0.0213	87.2694	0.02231	86.9132	0.02155	86.9008	0.02165	87.327	0.02257	86.9055	0.02191	86.8745	0.02226	86.8912	0.02243
		86.9136	0.0225	86.9608	0.02106	86.9418	0.02128	87.2403	0.02228	86.8841	0.02149	86.8721	0.02163	87.298	0.02251	86.8764	0.02187	86.8359	0.02223	86.8526	0.02239
		86.8845	0.02245	86.9222	0.02101	86.9031	0.02122	87.2021	0.02224	86.8459	0.02146	86.8335	0.02159	87.2598	0.02244	86.8383	0.02183	86.8073	0.02219	86.8235	0.02234
		86.8459	0.02242	86.8931	0.02098	86.8745	0.0212	87.173	0.02224	86.8168	0.0214	86.8044	0.02155	87.2307	0.02241	86.8092	0.02178	86.7687	0.02214	86.7853	0.0223
		86.8173	0.02237	86.8645	0.02095	86.8359	0.02116	87.1344	0.02219	86.7782	0.02136	86.7658	0.02147	87.1921	0.02241	86.7706	0.0217	86.7396	0.02207	86.7563	0.02224
		86.7787	0.02234	86.8259	0.0209	86.8068	0.02112	87.1058	0.02215	86.7496	0.0213	86.7372	0.02144	87.163	0.02233	86.7415	0.02168	86.701	0.02201	86.7272	0.02223
		86.7496	0.02229	86.7968	0.02085	86.7687	0.02105	87.0672	0.0221	86.711	0.02127	86.6986	0.02138	87.1249	0.02229	86.7033	0.02161	86.6723	0.02196	86.6886	0.02218
		86.711	0.02225	86.7582	0.02078	86.7396	0.02102	87.0381	0.02204	86.6819	0.02125	86.6695	0.02134	87.0958	0.02226	86.6743	0.02159	86.6337	0.0219	86.6599	0.02213
		86.6824	0.02221	86.7296	0.02075	86.701	0.02097	86.9994	0.02199	86.6433	0.02121	86.6313	0.02131	87.0571	0.02221	86.6356	0.02156	86.6046	0.02187	86.6213	0.02208
		86.6437	0.02216	86.6909	0.02071	86.6719	0.02094	86.9708	0.02196	86.6146	0.02118	86.6022	0.02125	87.0281	0.0222	86.6065	0.0215	86.566	0.02181	86.5922	0.02201
		86.6146	0.02213	86.6619	0.02068	86.6337	0.02091	86.9418	0.02194	86.5856	0.02112	86.5636	0.02124	86.9899	0.02214	86.5779	0.0215	86.5374	0.02178	86.5536	0.02197
		86.576	0.0221	86.6237	0.02064	86.6046	0.02086	86.9031	0.02189	86.5469	0.02108	86.5345	0.02122	86.9608	0.02209	86.5393	0.02144	86.4988	0.02175	86.525	0.02193
		86.5474	0.02211	86.5946	0.02064	86.566	0.02085	86.874	0.02184	86.5178	0.02105	86.4964	0.02116	86.9222	0.02201	86.5102	0.02145	86.4697	0.0217	86.4864	0.02187
		86.5183	0.02209	86.556	0.0206	86.5374	0.02083	86.8359	0.02182	86.4797	0.02098	86.4673	0.02117	86.8936	0.02196	86.4721	0.02139	86.4311	0.02165	86.4573	0.02188
		86.4797	0.02206	86.5269	0.02059	86.4988	0.02076	86.8068	0.02179	86.4506	0.02099	86.4382	0.02111	86.8645	0.02193	86.443	0.02133	86.4025	0.02164	86.4191	0.02184
		86.4511	0.022	86.4888	0.02054	86.4697	0.02077	86.7682	0.02174	86.412	0.02093	86.3996	0.02108	86.8259	0.02191	86.4044	0.0213	86.3638	0.02158	86.3901	0.02181
		86.4125	0.02194	86.4597	0.02049	86.4406	0.02072	86.7396	0.02171	86.3834	0.02091	86.371	0.021	86.7968	0.02187	86.3753	0.02121	86.3347	0.02157	86.3514	0.02177
		86.3834	0.02191	86.421	0.02046	86.4025	0.0207	86.701	0.02166	86.3448	0.02088	86.3324	0.02095	86.7586	0.02182	86.3371	0.02117	86.3061	0.02148	86.3223	0.02171
		86.3448	0.02185	86.3924	0.02039	86.3734	0.02063	86.6719	0.02162	86.3157	0.02083	86.3033	0.02093	86.7296	0.02179	86.308	0.02115	86.2675	0.02142	86.2842	0.02168
		86.3161	0.02183	86.3634	0.02035	86.3347	0.02058	86.6332	0.02158	86.2771	0.0208	86.2651	0.02089	86.6909	0.02175	86.2694	0.02111	86.2384	0.0214	86.2551	0.02165
		86.2775	0.02179	86.3247	0.02031	86.3057	0.02056	86.6046	0.02151	86.2484	0.02077	86.236	0.02085	86.6619	0.02171	86.2408	0.02107	86.1998	0.02135	86.226	0.02159
		86.2484	0.02174	86.2956	0.02026	86.2675	0.02051	86.566	0.02149	86.2098	0.02072	86.1974	0.02084	86.6237	0.02164	86.2022	0.02106	86.1712	0.02134	86.1879	0.02156
		86.2098	0.02171	86.2575	0.02024	86.2384	0.02048	86.5369	0.02146	86.1807	0.02067	86.1683	0.0208	86.5946	0.02163	86.1731	0.02102	86.1326	0.02129	86.1588	0.0215
		86.1812	0.02169	86.2284	0.02021	86.1998	0.02046	86.5078	0.02147	86.1521	0.02061	86.1302	0.02073	86.556	0.02155	86.1345	0.02093	86.1035	0.02123	86.1202	0.02142
		86.1426	0.02166	86.1898	0.02017	86.1712	0.02042	86.4697	0.02142	86.1135	0.02052	86.1011	0.02072	86.5274	0.02155	86.1059	0.02092	86.0649	0.02121	86.0911	0.02141
		86.1135	0.02164	86.1607	0.02016	86.1326	0.02035	86.4406	0.02138	86.0844	0.02053	86.072	0.02069	86.4887	0.02148	86.0768	0.02089	86.0362	0.02117	86.0529	0.02137
		86.0849	0.02159	86.1226	0.0201	86.1035	0.02035	86.402	0.02137	86.0458	0.02049	86.0334	0.02067	86.4597	0.02143	86.0382	0.02088	85.9976	0.02112	86.0238	0.02139
		86.0463	0.02155	86.0935	0.02007	86.0744	0.02033	86.3734	0.02132	86.0172	0.02051	86.0048	0.02059	86.421	0.02142	86.0091	0.0208	85.9685	0.02109	85.9852	0.02134
		86.0172	0.0215	86.0644	0.02005	86.0362	0.02032	86.3347	0.02127	85.9785	0.02046	85.9661	0.02054	86.3924	0.02136	85.9709	0.02075	85.9399	0.02104	85.9561	0.02129
		85.9785	0.02145	86.0262	0.01997	86.0072	0.02024	86.3057	0.02125	85.9495	0.0204	85.9371	0.02051	86.3633	0.02134	85.9418	0.02073	85.9013	0.02099	85.918	0.02124
		85.9499	0.02141	85.9972	0.01994	85.9685	0.02018	86.267	0.0212	85.9108	0.02037	85.8989	0.02046	86.3247	0.02131	85.9032	0.02069	85.8722	0.02095	85.8889	0.02119
		85.9113	0.02138	85.9585	0.0199	85.9394	0.02015	86.2384	0.02114	85.8822	0.02034	85.8698	0.02045	86.2956	0.02124	85.8746	0.02069	85.8336	0.02092	85.8503	0.02113
		85.8822	0.02136	85.9294	0.01989	85.9013	0.0201	86.1998	0.02112	85.8436	0.02029	85.8312	0.02042	86.2575	0.0212	85.836	0.02065	85.805	0.02091	85.8217	0.0211
		85.8436	0.02133	85.8913	0.01986	85.8722	0.0201	86.1707	0.02108	85.8145	0.02028	85.8021	0.02039	86.2284	0.02117	85.8069	0.02062	85.7664	0.02087	85.7926	0.02105
		85.815	0.02129	85.8622	0.01983	85.8336	0.02007	86.1321	0.02102	85.7759	0.0202	85.764	0.02034	86.1898	0.02111	85.7683	0.02055	85.7373	0.02084	85.754	0.02098
		85.7764	0.02126	85.8236	0.01981	85.805	0.02005	86.1035	0.02102	85.7473	0.02015	85.7349	0.0203	86.1612	0.0211	85.7396	0.02051	85.6986	0.02082	85.7249	0.02094
		85.7473	0.02122	85.7945	0.01977	85.7664	0.02001	86.0649	0.02099	85.7087	0.02013	85.6963	0.02026	86.1225	0.02101	85.701	0.02048	85.67	0.02077	85.6867	0.02093
		85.7087	0.02117	85.7563	0.01973	85.7373	0.01998	86.0358	0.02098	85.6796	0.02008	85.6672	0.02022	86.0935	0.02099	85.6719	0.02045	85.6314	0.02072	85.6576	0.02092
		85.68	0.02114	85.7272	0.01971	85.6986	0.01994	86.0072	0.02092	85.651	0.02008	85.629	0.02015	86.0548	0.021	85.6428	0.0204	85.6023	0.02066	85.619	0.02087
		85.6414	0.0211	85.6886	0.01967	85.67	0.01991	85.9685	0.02086	85.6123	0.02001	85.5999	0.02012	86.0262	0.02093	85.6047	0.02035	85.5637	0.02059	85.5899	0.02086
		85.6123	0.02105	85.66	0.01963	85.6314	0.01984	85.9394	0.02082	85.5833	0.02001	85.5708	0.02008	85.9876	0.0209	85.5756	0.02032	85.5351	0.02056	85.5518	0.02081
		85.5837	0.02101	85.6214	0.01958	85.6023	0.01982	85.9008	0.02075	85.5446	0.01999	85.5327	0.02004	85.9585	0.02087	85.537	0.02028	85.4965	0.02051	85.5227	0.02076
		85.5451	0.02097	85.5923	0.01954	85.5732	0.01978	85.8722	0.02074	85.516	0.01995	85.5036	0.02002	85.9299	0.02086	85.5084	0.02025	85.4674	0.02048	85.4841	0.02072
		85.516	0.02095	85.5537	0.01951	85.5351	0.01974	85.8336	0.02069	85.4774	0.01991	85.465	0.01998	85.8913	0.02082	85.4698	0.02019	85.4388	0.02044	85.4555	0.02066
		85.4774	0.02092	85.5251	0.01948	85.506	0.01972	85.8045	0.02066	85.4483	0.01986	85.4359	0.01998	85.8622	0.02075	85.4407	0.02018	85.4001	0.02042	85.4168	0.02062
		85.4488	0.0209	85.4865	0.01944	85.4674	0.01968	85.7659	0.02061	85.4097	0.01981	85.3978	0.01993	85.8236	0.0207	85.4021	0.02011	85.3711	0.0204	85.3877	0.02059
		85.4102	0.02085	85.4574	0.01944	85.4388	0.01969	85.7373	0.02058	85.3811	0.01978	85.3687	0.01992	85.795	0.02063	85.3734	0.02009	85.3324	0.02034	85.3587	0.02058
		85.3811	0.0208	85.4283	0.0194	85.4001	0.01964	85.6986	0.02057	85.352	0.01976	85.3377	0.01988	85.7563	0.02059	85.3424	0.02005	85.3019	0.02034	85.3186	0.02054
		85.3424	0.02077	85.3901	0.01937	85.3711	0.01963	85.6696	0.02054	85.3114	0.01973	85.2991	0.01982	85.7272	0.02058	85.3038	0.01999	85.2633	0.02028	85.2895	0.0205
		85.3329	0.02072	85.3591	0.01934	85.3401	0.01959	85.641	0.02051	85.2828	0.01967	85.2704	0.01978	85.6886	0.02055	85.2747	0.01995	85.2342	0.02024	85.2509	0.02046
		85.2828	0.02069	85.3205	0.0193	85.3019	0.01954	85.6023	0.02045	85.2442	0.01963	85.2318	0.0197	85.66	0.02051	85.2366	0.01988	85.2056	0.02019	85.2218	0.02041
		85.2442	0.02063	85.2919	0.01927	85.2728	0.01952	85.5732	0.02041	85.2151	0.0196	85.2027	0.01968	85.6214	0.02047	85.2075	0.01986	85.167	0.02014	85.1837	0.02037
		85.2156	0.0206	85.2628	0.01921	85.2342	0.01945	85.5346	0.02036	85.1765	0.01957	85.1646	0.01964	85.5923	0.02043	85.1689	0.01983	85.1379	0.02012	85.1546	0.02033
		85.177	0.02056	85.2242	0.01918	85.2051	0.01943	85.506	0.02032	85.1479	0.01956	85.1355	0.01959	85.5537	0.02039	85.1403	0.01978	85.0993	0.02007	85.1159	0.02027
		85.1479	0.02052	85.1951	0.01914	85.167	0.01939	85.4674	0.02028	85.1093	0.01949	85.0969	0.01957	85.5251	0.02035	85.1016	0.01977	85.0707	0.02005	85.0873	0.02023
		85.1093	0.02048	85.1569	0.01911	85.1379	0.01935	85.4383	0.02028	85.0802	0.01945	85.0678	0.01953	85.496	0.02034	85.0726	0.01974	85.032	0.02001	85.0583	0.02017
		85.0807	0.02048	85.1279	0.01911	85.0993	0.01933	85.3997	0.02023	85.0416	0.01941	85.0296	0.01946	85.4574	0.02028	85.0339	0.01966	85.0029	0.01995	85.0196	0.0201
		85.042	0.02044	85.0893	0.01908	85.0707	0.01931	85.3711	0.02023	85.013	0.01934	85.0006	0.01946	85.4268	0.02026	85.0053	0.01968	84.9643	0.01994	84.9905	0.02011
		85.013	0.02044	85.0602	0.01908	85.032	0.01924	85.3305	0.0202	84.9839	0.01936	84.9619	0.01941	85.3882	0.02021	84.9667	0.01962	84.9357	0.01991	84.9524	0.02008
		84.9743	0.02038	85.022	0.01903	85.0029	0.01926	85.3014	0.02015	84.9452	0.01932	84.9333	0.01941	85.3591	0.02015	84.9376	0.01963	84.8971	0.01984	84.9233	0.02009
		84.9457	0.02034	84.9929	0.019	84.9643	0.01921	85.2728	0.02012	84.9166	0.01933	84.8947	0.01935	85.3205	0.02013	84.9085	0.01954	84.868	0.01983	84.8847	0.02005
		84.9071	0.02033	84.9543	0.01899	84.9357	0.01921	85.2342	0.02004	84.878	0.01929	84.8656	0.01929	85.2919	0.02009	84.8704	0.0195	84.8294	0.01977	84.8556	0.01999
		84.878	0.02023	84.9257	0.0189	84.8971	0.01915	85.2051	0.02001	84.8489	0.01924	84.8365	0.01926	85.2628	0.02008	84.8413	0.01948	84.8008	0.01973	84.8174	0.01996
		84.8494	0.02021	84.8871	0.01886	84.868	0.01909	85.1665	0.01996	84.8103	0.01921	84.7984	0.01923	85.2242	0.02006	84.8027	0.01945	84.7621	0.01969	84.7884	0.01992
		84.8108	0.02017	84.858	0.01884	84.8394	0.01906	85.1379	0.0199	84.7817	0.01918	84.7693	0.01921	85.1956	0.02	84.7741	0.01944	84.7331	0.01966	84.7497	0.01986
		84.7817	0.02015	84.8194	0.0188	84.8008	0.01901	85.0993	0.0199	84.7431	0.01913	84.7307	0.01918	85.1569	0.01996	84.7354	0.01942	84.7044	0.01965	84.7211	0.01985
		84.7431	0.02013	84.7907	0.01877	84.7717	0.019	85.0702	0.01986	84.714	0.01911	84.7016	0.01916	85.1279	0.01995	84.7063	0.01938	84.6658	0.0196	84.6825	0.01978
		84.7144	0.02008	84.7617	0.01875	84.7331	0.01898	85.0315	0.01982	84.6753	0.01904	84.6634	0.01909	85.0892	0.01989	84.6677	0.01931	84.6367	0.01957	84.6534	0.01973
		84.6758	0.02006	84.723	0.01872	84.7044	0.01895	85.0029	0.01982	84.6467	0.01898	84.6343	0.01907	85.0606	0.01989	84.6391	0.01927	84.5981	0.01955	84.6148	0.01972
		84.6467	0.02001	84.694	0.0187	84.6658	0.0189	84.9643	0.01979	84.6081	0.01897	84.5957	0.01903	85.022	0.01981	84.6005	0.01923	84.5695	0.0195	84.5862	0.01967
		84.6081	0.01996	84.6558	0.01865	84.6367	0.01887	84.9352	0.01979	84.579	0.01893	84.5671	0.01902	84.9929	0.01978	84.5714	0.01922	84.5309	0.01945	84.5571	0.01968
		84.5795	0.01994	84.6267	0.01863	84.5981	0.01884	84.8966	0.01974	84.5404	0.01889	84.5285	0.01894	84.9543	0.01978	84.5328	0.01913	84.5018	0.01939	84.5185	0.01961
		84.5409	0.01992	84.5881	0.01861	84.5695	0.01883	84.868	0.01969	84.5118	0.01888	84.4994	0.01891	84.9257	0.01971	84.5042	0.01913	84.4632	0.01934	84.4899	0.01959
		84.5118	0.01986	84.5595	0.01854	84.5309	0.01875	84.8389	0.01966	84.4827	0.01886	84.4608	0.01887	84.8871	0.01967	84.4751	0.01909	84.4346	0.01933	84.4512	0.01955
		84.4832	0.01982	84.5209	0.01849	84.5018	0.01873	84.8003	0.01961	84.4441	0.01883	84.4322	0.01883	84.858	0.01966	84.4364	0.01905	84.3959	0.0193	84.4222	0.01949
		84.4446	0.0198	84.4918	0.01844	84.4632	0.0187	84.7717	0.0196	84.4155	0.01879	84.4031	0.01883	84.8194	0.01962	84.4078	0.01904	84.3668	0.01928	84.3835	0.01946
		84.4155	0.01979	84.4531	0.01843	84.4346	0.01867	84.7331	0.01955	84.3769	0.01874	84.3645	0.01878	84.7907	0.01959	84.3692	0.019	84.3287	0.01924	84.3549	0.01941
		84.3769	0.01976	84.4245	0.01842	84.4055	0.01867	84.704	0.01951	84.3478	0.01871	84.3354	0.01878	84.7521	0.01955	84.3401	0.019	84.2996	0.01921	84.3163	0.01936
		84.3482	0.01975	84.3859	0.0184	84.3668	0.01863	84.6653	0.01947	84.3091	0.01865	84.2972	0.01873	84.723	0.01949	84.3015	0.01895	84.2705	0.0192	84.2872	0.01934
		84.3096	0.01972	84.3568	0.01839	84.3382	0.01863	84.6367	0.01945	84.2805	0.01862	84.2681	0.01871	84.6944	0.01944	84.2729	0.01892	84.2319	0.01916	84.2486	0.01931
		84.2805	0.01967	84.3282	0.01834	84.2996	0.01859	84.5981	0.01943	84.2419	0.01859	84.2295	0.01867	84.6558	0.01937	84.2343	0.01888	84.2033	0.01914	84.22	0.01929
		84.2419	0.01965	84.2896	0.01833	84.2705	0.01857	84.569	0.01942	84.2128	0.01857	84.2009	0.01861	84.6267	0.01937	84.2052	0.01882	84.1647	0.01909	84.1909	0.01925
		84.2133	0.0196	84.2605	0.01827	84.2319	0.01853	84.5304	0.01935	84.1742	0.01854	84.1623	0.01857	84.5881	0.01936	84.1666	0.01877	84.1356	0.01904	84.1523	0.0192
		84.1747	0.01956	84.2219	0.01824	84.2033	0.01849	84.5018	0.01933	84.1456	0.01849	84.1332	0.01853	84.5595	0.01932	84.138	0.01874	84.097	0.01901	84.1236	0.01918
		84.1456	0.01952	84.1933	0.01819	84.1647	0.01844	84.4632	0.01929	84.107	0.01848	84.0946	0.0185	84.5208	0.01929	84.0993	0.0187	84.0683	0.01896	84.085	0.01914
		84.107	0.01947	84.1547	0.01813	84.1356	0.01839	84.4341	0.01924	84.0779	0.01846	84.066	0.01848	84.4918	0.01926	84.0702	0.01869	84.0297	0.01892	84.0559	0.01912
		84.0784	0.01944	84.1256	0.01811	84.097	0.01835	84.3954	0.01921	84.0493	0.01844	84.0273	0.01845	84.4531	0.01922	84.0416	0.01864	84.0006	0.01889	84.0173	0.01907
		84.0397	0.01941	84.0869	0.01807	84.0683	0.01833	84.3668	0.01918	84.0106	0.01841	83.9982	0.01841	84.4245	0.0192	84.003	0.01861	83.9625	0.01886	83.9887	0.01899
		84.0106	0.01937	84.0583	0.01805	84.0297	0.01831	84.3377	0.01917	83.9815	0.01835	83.9596	0.0184	84.3859	0.01914	83.9739	0.01862	83.9334	0.01883	83.9501	0.01897
		83.9725	0.01934	84.0197	0.01801	84.0006	0.01827	84.2991	0.01913	83.9429	0.01832	83.931	0.01838	84.3568	0.01913	83.9353	0.01856	83.8948	0.0188	83.921	0.01892
		83.9434	0.01934	83.9906	0.01802	83.962	0.01825	84.2705	0.01911	83.9143	0.0183	83.9019	0.01838	84.3282	0.01906	83.9067	0.01857	83.8657	0.01874	83.8824	0.01886
		83.9143	0.01932	83.952	0.01799	83.9334	0.01824	84.2319	0.0191	83.8757	0.01824	83.8633	0.01831	84.2896	0.01905	83.8681	0.0185	83.8275	0.0187	83.8538	0.01887
		83.8757	0.01929	83.9234	0.01798	83.9043	0.01823	84.2028	0.01907	83.8466	0.01825	83.8347	0.01827	84.2605	0.019	83.839	0.01846	83.7985	0.0187	83.8151	0.01884
		83.8471	0.01922	83.8847	0.01792	83.8657	0.01817	84.1642	0.01903	83.808	0.0182	83.7961	0.01826	84.2219	0.01897	83.8003	0.01845	83.7694	0.0187	83.7861	0.01883
		83.8085	0.01918	83.8557	0.01786	83.8371	0.01812	84.1356	0.01899	83.7794	0.0182	83.767	0.01818	84.1933	0.01894	83.7717	0.01837	83.7307	0.01865	83.7474	0.0188
		83.7794	0.01915	83.8271	0.01783	83.7985	0.01812	84.097	0.01894	83.7408	0.01817	83.7284	0.01814	84.1546	0.01891	83.7331	0.01833	83.7021	0.01858	83.7188	0.01874
		83.7408	0.01911	83.7884	0.01779	83.7694	0.01804	84.0679	0.01892	83.7117	0.01812	83.6997	0.01813	84.1256	0.01889	83.704	0.01832	83.6635	0.01854	83.6897	0.01873
		83.7121	0.01911	83.7593	0.01778	83.7307	0.018	84.0292	0.01888	83.673	0.01808	83.6611	0.0181	84.0869	0.01886	83.6654	0.01828	83.6344	0.01851	83.6511	0.01866
		83.6735	0.01907	83.7207	0.01775	83.7021	0.01799	84.0006	0.01882	83.6444	0.01805	83.632	0.01808	84.0583	0.01881	83.6368	0.01826	83.5963	0.01847	83.6225	0.01863
		83.6444	0.01904	83.6921	0.01772	83.6635	0.01796	83.9715	0.01882	83.6058	0.018	83.5934	0.01807	84.0197	0.01874	83.5982	0.01826	83.5672	0.01847	83.5839	0.0186
		83.6063	0.01902	83.6535	0.01771	83.6344	0.01794	83.9329	0.01877	83.5767	0.01799	83.5648	0.01803	83.9906	0.01873	83.5691	0.01821	83.5286	0.01843	83.5548	0.01855
		83.5772	0.01901	83.6244	0.01768	83.5958	0.01793	83.9043	0.01879	83.5386	0.01794	83.5262	0.01796	83.952	0.01867	83.5405	0.01818	83.4995	0.01838	83.5162	0.01849
		83.5386	0.01898	83.5858	0.01765	83.5672	0.0179	83.8657	0.01873	83.5095	0.01789	83.4971	0.01794	83.9234	0.01867	83.5019	0.0181	83.4613	0.01837	83.4875	0.01846
		83.5095	0.01895	83.5572	0.01763	83.5286	0.01784	83.8366	0.01871	83.4804	0.01788	83.4585	0.01791	83.8847	0.01861	83.4728	0.01808	83.4322	0.01831	83.4489	0.01844
		83.4809	0.01892	83.5185	0.01757	83.4995	0.01782	83.798	0.01869	83.4418	0.01785	83.4299	0.01793	83.8557	0.01857	83.4341	0.01807	83.4031	0.01826	83.4198	0.01846
		83.4423	0.01888	83.4895	0.01756	83.4709	0.01781	83.7694	0.01863	83.4132	0.01787	83.4103	0.01788	83.827	0.01854	83.4151	0.01803	83.3745	0.01824	83.4008	0.01843
		83.4132	0.01883	83.4608	0.01751	83.4322	0.0178	83.7307	0.01858	83.3936	0.01784	83.3602	0.01785	83.7884	0.01851	83.365	0.01801	83.334	0.01823	83.3507	0.01841
		83.375	0.01879	83.4318	0.01751	83.4127	0.01776	83.7016	0.01856	83.3435	0.01782	83.3316	0.01779	83.7593	0.0185	83.3359	0.01796	83.2954	0.01818	83.3216	0.01835
		83.344	0.0188	83.3912	0.01748	83.3626	0.01773	83.663	0.01852	83.3149	0.01778	83.293	0.01775	83.7207	0.01848	83.2973	0.01792	83.2663	0.01811	83.283	0.01829
		83.3054	0.01874	83.3526	0.01742	83.334	0.01767	83.6344	0.01849	83.2763	0.01772	83.2639	0.01774	83.6921	0.01842	83.2687	0.0179	83.2281	0.01808	83.2544	0.01826
		83.2763	0.01874	83.324	0.01742	83.2954	0.01763	83.5958	0.01848	83.2472	0.0177	83.2348	0.01773	83.6535	0.01839	83.2396	0.01788	83.1991	0.01805	83.2157	0.01819
		83.2477	0.01868	83.2854	0.01738	83.2663	0.01761	83.5667	0.01844	83.2086	0.01764	83.1967	0.01768	83.6244	0.01834	83.201	0.01782	83.1604	0.01802	83.1867	0.01816
		83.2091	0.01866	83.2563	0.01736	83.2277	0.01758	83.5286	0.0184	83.18	0.0176	83.1676	0.01765	83.5858	0.01829	83.1724	0.01778	83.1313	0.01801	83.148	0.01814
		83.18	0.01862	83.2177	0.01732	83.1991	0.01756	83.4995	0.01839	83.1414	0.01758	83.129	0.01762	83.5572	0.01825	83.1337	0.01776	83.0932	0.01797	83.1194	0.01811
		83.1414	0.01858	83.189	0.01729	83.17	0.01753	83.4704	0.01838	83.1123	0.01755	83.1004	0.01759	83.5185	0.01819	83.1046	0.01772	83.0641	0.01794	83.0808	0.01808
		83.1128	0.01855	83.16	0.01727	83.1313	0.0175	83.4318	0.01837	83.0737	0.01753	83.0617	0.01752	83.4995	0.01819	83.066	0.01766	83.035	0.01789	83.0517	0.01802
		83.0741	0.01853	83.1213	0.01724	83.1027	0.01747	83.4127	0.01835	83.045	0.01748	83.0327	0.01749	83.4589	0.01816	83.0374	0.01764	82.9964	0.01785	83.0131	0.018
		83.045	0.0185	83.0927	0.0172	83.0641	0.0174	83.3626	0.01832	83.0064	0.01745	82.994	0.01746	83.4203	0.01812	82.9988	0.01761	82.9678	0.01782	82.9845	0.01798
		83.0064	0.01846	83.0541	0.01716	83.035	0.01738	83.3335	0.01827	82.9773	0.01744	82.9654	0.01743	83.3912	0.0181	82.9697	0.01759	82.9292	0.01778	82.9554	0.01794
		82.9778	0.01844	83.025	0.01714	82.9964	0.01735	83.2949	0.0182	82.9387	0.0174	82.9268	0.01741	83.3526	0.01807	82.9311	0.01757	82.9001	0.01777	82.9168	0.0179
		82.9392	0.01841	82.9864	0.01711	82.9678	0.01734	83.2663	0.01818	82.9101	0.01738	82.8977	0.01737	83.324	0.01807	82.9025	0.01753	82.8619	0.01774	82.8882	0.01784
		82.9101	0.01839	82.9578	0.01709	82.9292	0.01732	83.2372	0.01816	82.8715	0.01733	82.8591	0.01735	83.2854	0.018	82.8638	0.01751	82.8329	0.01772	82.8495	0.01782
		82.8715	0.01836	82.9192	0.01706	82.9001	0.01729	83.1986	0.01813	82.8424	0.01728	82.8305	0.01733	83.2563	0.01798	82.8348	0.01749	82.7942	0.0177	82.8204	0.01781
		82.8429	0.01836	82.8901	0.01706	82.8615	0.01727	83.17	0.0181	82.8138	0.01726	82.7918	0.01726	83.2177	0.01791	82.8062	0.01748	82.7651	0.01765	82.7818	0.01776
		82.8138	0.01833	82.8514	0.01702	82.8329	0.01726	83.1313	0.01808	82.7751	0.01721	82.7628	0.01728	83.189	0.01788	82.7675	0.01743	82.727	0.0176	82.7532	0.01777
		82.7751	0.01829	82.8228	0.01701	82.7942	0.0172	83.1023	0.01805	82.7461	0.01723	82.7341	0.01723	83.1504	0.01786	82.7384	0.01737	82.6979	0.01761	82.7146	0.01773
		82.7465	0.01823	82.7842	0.01697	82.7651	0.01722	83.0636	0.01801	82.7074	0.0172	82.6955	0.01722	83.1213	0.01784	82.6998	0.01736	82.6688	0.01758	82.6855	0.0177
		82.7079	0.0182	82.7551	0.01693	82.7365	0.01717	83.035	0.01798	82.6788	0.01718	82.6664	0.01716	83.0927	0.01781	82.6712	0.0173	82.6302	0.01754	82.6469	0.01767
		82.6788	0.01817	82.7165	0.01692	82.6979	0.01717	82.9964	0.01794	82.6402	0.01715	82.6278	0.01713	83.0541	0.01778	82.6326	0.01727	82.6016	0.01747	82.6183	0.01762
		82.6402	0.01814	82.6879	0.01686	82.6688	0.0171	82.9673	0.01791	82.6111	0.01711	82.5992	0.01711	83.025	0.01775	82.6035	0.01726	82.563	0.01743	82.5797	0.01757
		82.6116	0.01812	82.6588	0.01683	82.6302	0.01707	82.9287	0.01788	82.5725	0.01707	82.5606	0.01708	82.9864	0.01773	82.5649	0.01724	82.5339	0.01742	82.5506	0.01754
		82.573	0.01809	82.6202	0.01682	82.6016	0.01706	82.9001	0.01784	82.5439	0.01706	82.5315	0.01705	82.9578	0.01769	82.5362	0.01719	82.4957	0.01739	82.522	0.01749
		82.5439	0.01805	82.5916	0.01679	82.563	0.01702	82.8615	0.01782	82.5053	0.017	82.4929	0.01704	82.9192	0.01763	82.4976	0.01717	82.4666	0.01739	82.4833	0.01747
		82.5057	0.01802	82.5529	0.01677	82.5339	0.01699	82.8324	0.01779	82.4762	0.01698	82.4643	0.01701	82.8901	0.01763	82.4685	0.01712	82.428	0.01735	82.4542	0.01742
		82.4767	0.01801	82.5239	0.01676	82.4952	0.01698	82.7942	0.01775	82.438	0.01693	82.4256	0.01694	82.8514	0.01757	82.4299	0.01704	82.3989	0.01728	82.4156	0.01735
		82.438	0.01797	82.4852	0.01673	82.4666	0.01695	82.7651	0.01777	82.4089	0.01686	82.3966	0.01696	82.8228	0.01757	82.4013	0.01704	82.3608	0.01726	82.387	0.01736
		82.4089	0.01797	82.4566	0.01671	82.428	0.01687	82.7265	0.01775	82.3799	0.01687	82.3579	0.01692	82.7842	0.01753	82.3722	0.01702	82.3317	0.01722	82.3484	0.01733
		82.3708	0.01791	82.418	0.01666	82.3989	0.01689	82.6974	0.01773	82.3412	0.01685	82.3293	0.01693	82.7551	0.01749	82.3336	0.01701	82.2931	0.01718	82.3193	0.01735
		82.3417	0.01788	82.3889	0.01663	82.3603	0.01685	82.6688	0.01768	82.3126	0.01686	82.3002	0.01686	82.7165	0.01749	82.305	0.01693	82.2645	0.01717	82.2807	0.0173
		82.3126	0.01784	82.3503	0.01663	82.3317	0.01687	82.6302	0.01765	82.274	0.01683	82.2616	0.01682	82.6879	0.01744	82.2664	0.0169	82.2258	0.01711	82.2521	0.01726
		82.274	0.01781	82.3217	0.01655	82.2931	0.01681	82.6011	0.01763	82.2449	0.01678	82.233	0.01679	82.6588	0.01742	82.2373	0.01689	82.1967	0.0171	82.2134	0.01724
		82.2454	0.0178	82.2831	0.01652	82.264	0.01677	82.5625	0.01758	82.2068	0.01675	82.1944	0.01676	82.6202	0.01739	82.1987	0.01686	82.1677	0.01706	82.1844	0.01719
		82.2068	0.01777	82.254	0.0165	82.2354	0.01675	82.5339	0.01753	82.1777	0.01672	82.1653	0.01676	82.5916	0.01733	82.17	0.01686	82.1295	0.01704	82.1457	0.01714
		82.1777	0.01775	82.2154	0.01647	82.1967	0.01672	82.4952	0.01752	82.139	0.01667	82.1267	0.01673	82.5529	0.01729	82.1314	0.01683	82.1004	0.01704	82.1171	0.01713
		82.1395	0.01773	82.1867	0.01647	82.1677	0.01672	82.4662	0.01749	82.11	0.01667	82.0981	0.0167	82.5239	0.01727	82.1023	0.01679	82.0618	0.01701	82.088	0.0171
		82.1104	0.0177	82.1577	0.01644	82.129	0.01669	82.428	0.01744	82.0718	0.01662	82.0594	0.01664	82.4852	0.01722	82.0637	0.01673	82.0327	0.01698	82.0494	0.01706
		82.0718	0.01768	82.119	0.01642	82.1004	0.01665	82.3989	0.01745	82.0427	0.01658	82.0303	0.0166	82.4566	0.01722	82.0351	0.0167	81.9946	0.01696	82.0208	0.01702
		82.0427	0.01764	82.0904	0.01638	82.0618	0.0166	82.3603	0.01742	82.0041	0.01658	81.9917	0.01657	82.418	0.01717	81.9965	0.01667	81.9655	0.01692	81.9822	0.017
		82.0046	0.01759	82.0518	0.01635	82.0327	0.01658	82.3312	0.01743	81.975	0.01655	81.9631	0.01656	82.3889	0.01715	81.9674	0.01665	81.9269	0.01689	81.9531	0.01699
		81.9755	0.01756	82.0227	0.01633	81.9941	0.01657	82.3026	0.01736	81.9369	0.01654	81.9245	0.01649	82.3503	0.01717	81.9292	0.01657	81.8983	0.01683	81.9145	0.01694
		81.9369	0.01754	81.9841	0.01631	81.9655	0.01657	82.264	0.01732	81.9078	0.01651	81.8954	0.01647	82.3217	0.01712	81.9002	0.01655	81.8596	0.01679	81.8859	0.01693
		81.9078	0.0175	81.9555	0.01626	81.9269	0.0165	82.2349	0.01729	81.8787	0.0165	81.8568	0.01644	82.2831	0.01709	81.8711	0.01652	81.8305	0.01677	81.8472	0.01689
		81.8696	0.01746	81.9168	0.01622	81.8978	0.01649	82.1967	0.01724	81.8405	0.01646	81.8282	0.01642	82.254	0.01708	81.8324	0.01649	81.7919	0.01674	81.8182	0.01685
		81.8405	0.01745	81.8878	0.0162	81.8596	0.01646	82.1677	0.01723	81.8115	0.01643	81.7895	0.01641	82.2158	0.01703	81.8038	0.01648	81.7633	0.01673	81.7795	0.01682
		81.8115	0.01743	81.8491	0.01618	81.8305	0.01645	82.129	0.01719	81.7728	0.0164	81.7604	0.01638	82.1867	0.01702	81.7652	0.01643	81.7342	0.01669	81.7509	0.01677
		81.7733	0.01742	81.8205	0.01617	81.8015	0.01645	82.1	0.01717	81.7438	0.01637	81.7318	0.01638	82.1577	0.01696	81.7361	0.01644	81.6956	0.01667	81.7123	0.01675
		81.7442	0.0174	81.7819	0.01613	81.7628	0.0164	82.0618	0.01714	81.7056	0.01632	81.6932	0.01633	82.119	0.01694	81.6975	0.01639	81.6665	0.01665	81.6832	0.01673
		81.7056	0.01737	81.7528	0.01613	81.7342	0.01639	82.0327	0.01711	81.6765	0.01631	81.6641	0.01633	82.0904	0.01688	81.6689	0.01638	81.6284	0.0166	81.6446	0.01669
		81.6765	0.01734	81.7147	0.01607	81.6956	0.01635	81.9941	0.0171	81.6379	0.01627	81.6255	0.01629	82.0518	0.01685	81.6303	0.01634	81.5993	0.01661	81.616	0.01669
		81.6384	0.01731	81.6856	0.01605	81.6665	0.01634	81.965	0.01708	81.6088	0.01626	81.5969	0.01624	82.0227	0.01684	81.6012	0.01629	81.5606	0.01657	81.5869	0.01666
		81.6093	0.01726	81.6565	0.01601	81.6279	0.0163	81.9269	0.01703	81.5707	0.01624	81.5583	0.01622	81.9845	0.01683	81.563	0.01626	81.532	0.01654	81.5482	0.01662
		81.5707	0.01723	81.6179	0.01598	81.5993	0.01626	81.8978	0.017	81.5416	0.01619	81.5292	0.01618	81.9555	0.0168	81.534	0.01622	81.4934	0.01651	81.5196	0.01659
		81.5416	0.0172	81.5893	0.01596	81.5606	0.01624	81.8591	0.01697	81.5125	0.01616	81.4905	0.01615	81.9168	0.01679	81.4953	0.01619	81.4643	0.01645	81.481	0.01653
		81.5034	0.01717	81.5506	0.01592	81.5316	0.01617	81.8305	0.01694	81.4743	0.01613	81.4619	0.01614	81.8878	0.01676	81.4662	0.01618	81.4257	0.01643	81.4519	0.0165
		81.4743	0.01715	81.5216	0.01592	81.4934	0.01614	81.8015	0.01692	81.4453	0.01612	81.4524	0.01613	81.8496	0.01672	81.4567	0.01618	81.4162	0.01645	81.4114	0.01652
		81.4357	0.01713	81.4829	0.01589	81.4643	0.01612	81.7628	0.01688	81.4047	0.01614	81.3923	0.01613	81.8205	0.01669	81.3971	0.01618	81.3661	0.01641	81.3828	0.01647
		81.4166	0.01713	81.4734	0.01589	81.4548	0.01612	81.7337	0.0169	81.3756	0.0161	81.3637	0.01609	81.7914	0.01669	81.368	0.01615	81.3275	0.0164	81.3442	0.01647
		81.3761	0.01711	81.4233	0.01588	81.3947	0.01611	81.6956	0.01686	81.337	0.01608	81.3251	0.016	81.7528	0.01665	81.3294	0.01606	81.2984	0.01631	81.3151	0.01635
		81.3375	0.01706	81.3847	0.01586	81.3661	0.01609	81.6665	0.01686	81.3084	0.01599	81.296	0.01602	81.7242	0.01662	81.3008	0.01607	81.2602	0.01629	81.2865	0.01636
		81.3084	0.01704	81.3561	0.01584	81.3275	0.01599	81.6279	0.01683	81.2698	0.01597	81.2574	0.01597	81.6856	0.0166	81.2622	0.01603	81.2312	0.01629	81.2478	0.01633
		81.2703	0.017	81.3175	0.01578	81.2984	0.01603	81.5988	0.01679	81.2407	0.01598	81.2288	0.01599	81.6565	0.01655	81.2331	0.01605	81.1925	0.01624	81.2188	0.01634
		81.2412	0.01697	81.2884	0.01575	81.2598	0.01599	81.5606	0.01676	81.2026	0.01595	81.1902	0.01593	81.6183	0.01654	81.1949	0.01599	81.1634	0.01625	81.1801	0.01631
		81.2026	0.01697	81.2498	0.01575	81.2312	0.016	81.5316	0.01671	81.1735	0.01594	81.1611	0.01587	81.5893	0.01652	81.1658	0.01593	81.1253	0.01619	81.1515	0.01628
		81.1735	0.01689	81.2211	0.01568	81.1925	0.01594	81.4929	0.01666	81.1444	0.0159	81.1224	0.01586	81.5506	0.01649	81.1367	0.01592	81.0962	0.01615	81.1129	0.01624
		81.1449	0.01687	81.1825	0.01565	81.1634	0.01589	81.4643	0.01665	81.1057	0.01588	81.0938	0.01584	81.5411	0.0165	81.0981	0.01588	81.0576	0.01613	81.0838	0.01621
		81.1062	0.01684	81.1534	0.01563	81.1253	0.01586	81.4543	0.01663	81.0771	0.01585	81.0647	0.01583	81.4815	0.01648	81.0695	0.01588	81.029	0.0161	81.0452	0.01616
		81.0771	0.01682	81.1148	0.0156	81.0962	0.01584	81.3947	0.01662	81.0385	0.0158	81.0261	0.01581	81.4524	0.01639	81.0309	0.01586	80.9999	0.0161	81.0166	0.01616
		81.039	0.0168	81.0862	0.01559	81.0671	0.01583	81.3656	0.01659	81.0094	0.01579	80.9975	0.01578	81.4233	0.01638	81.0018	0.01582	80.9613	0.01606	80.978	0.0161
		81.0099	0.01678	81.0476	0.01559	81.0285	0.01581	81.3275	0.01652	80.9708	0.01574	80.9589	0.01572	81.3847	0.01632	80.9632	0.01575	80.9322	0.01601	80.9489	0.01605
		80.9713	0.01675	81.0185	0.01556	80.9999	0.01578	81.2984	0.01654	80.9422	0.01569	80.9298	0.01571	81.3561	0.01633	80.9346	0.01573	80.894	0.01599	80.9103	0.01605
		80.9422	0.01673	80.9899	0.01554	80.9613	0.01571	81.2598	0.01651	80.9036	0.01569	80.8912	0.01568	81.3175	0.01627	80.8959	0.01569	80.8649	0.01595	80.8816	0.01601
		80.904	0.01669	80.9513	0.01549	80.9322	0.01571	81.2307	0.01651	80.8745	0.01568	80.8626	0.01569	81.2884	0.01624	80.8668	0.0157	80.8263	0.01591	80.8525	0.01602
		80.8749	0.01667	80.9222	0.01548	80.8936	0.01567	81.1925	0.01646	80.8363	0.01566	80.8239	0.01562	81.2502	0.01625	80.8287	0.01561	80.7972	0.01587	80.8139	0.01595
		80.8363	0.01667	80.8835	0.01546	80.8649	0.01568	81.1634	0.01641	80.8072	0.01565	80.7948	0.0156	81.2211	0.01618	80.7996	0.01561	80.7591	0.01582	80.7853	0.01593
		80.8072	0.01662	80.8549	0.01541	80.8263	0.01561	81.1248	0.01638	80.7686	0.01561	80.7562	0.01558	81.1825	0.01616	80.761	0.01559	80.73	0.01581	80.7467	0.01589
		80.7691	0.01659	80.8163	0.01539	80.7972	0.0156	81.0962	0.01635	80.7395	0.01559	80.7276	0.01555	81.1534	0.01614	80.7319	0.01557	80.6914	0.01578	80.7176	0.01585
		80.74	0.01658	80.7872	0.01537	80.7591	0.01558	81.0576	0.01632	80.7109	0.01556	80.689	0.01554	81.1153	0.0161	80.7033	0.01557	80.6628	0.01576	80.679	0.01583
		80.7014	0.01655	80.7391	0.01535	80.73	0.01556	81.0285	0.01632	80.6723	0.01554	80.6599	0.01552	81.0862	0.01608	80.6647	0.01554	80.6242	0.01574	80.6504	0.0158
		80.6728	0.01654	80.72	0.01535	80.6914	0.01554	80.9994	0.01629	80.6432	0.01552	80.6313	0.01552	81.0476	0.01606	80.6356	0.01554	80.5951	0.01572	80.6117	0.01576
		80.6437	0.01652	80.6814	0.01532	80.6623	0.01553	80.9613	0.01625	80.6046	0.01548	80.5927	0.01546	81.0185	0.01601	80.597	0.01548	80.5564	0.01569	80.5827	0.01576
		80.6051	0.0165	80.6523	0.01531	80.6337	0.01552	80.9322	0.01624	80.576	0.01546	80.5636	0.01544	80.9899	0.01598	80.5683	0.01545	80.5278	0.01567	80.544	0.01573
		80.576	0.01645	80.6141	0.01526	80.5951	0.01547	80.8936	0.01622	80.5374	0.01544	80.525	0.01541	80.9513	0.01594	80.5297	0.01541	80.4987	0.01565	80.5154	0.01572
		80.5378	0.01642	80.585	0.01524	80.566	0.01544	80.8645	0.01622	80.5083	0.01543	80.4964	0.01537	80.9222	0.01594	80.5006	0.01537	80.4601	0.01561	80.4768	0.0157
		80.5087	0.01638	80.5464	0.01521	80.5278	0.01541	80.8263	0.01615	80.4701	0.0154	80.4577	0.01533	80.884	0.01593	80.4625	0.01533	80.431	0.01557	80.4477	0.01566
		80.4701	0.01636	80.5173	0.01519	80.4987	0.01538	80.7972	0.01613	80.441	0.01537	80.4286	0.0153	80.8549	0.01589	80.4334	0.01532	80.3929	0.01555	80.4096	0.01565
		80.4415	0.01633	80.4887	0.01516	80.4601	0.01535	80.7586	0.0161	80.4024	0.01534	80.39	0.01528	80.8163	0.01587	80.3948	0.01529	80.3638	0.0155	80.3805	0.01562
		80.4029	0.01629	80.4501	0.01513	80.431	0.01533	80.73	0.01606	80.3733	0.01533	80.3614	0.01527	80.7872	0.01585	80.3657	0.01528	80.3252	0.01547	80.3514	0.01558
		80.3738	0.01628	80.421	0.0151	80.3929	0.01531	80.6914	0.01603	80.3352	0.01529	80.3228	0.01525	80.7491	0.01581	80.3276	0.01527	80.2965	0.01545	80.3128	0.01556
		80.3352	0.01625	80.3829	0.01508	80.3638	0.0153	80.6623	0.01601	80.3061	0.01527	80.2937	0.01521	80.72	0.01579	80.2985	0.01521	80.2579	0.01542	80.2842	0.01549
		80.3066	0.01623	80.3538	0.01506	80.3252	0.01528	80.6332	0.01601	80.277	0.01522	80.2555	0.01519	80.6814	0.01574	80.2598	0.0152	80.2288	0.01539	80.2455	0.01547
		80.2679	0.01619	80.3152	0.01502	80.2961	0.01524	80.5951	0.01598	80.2389	0.01519	80.2265	0.01516	80.6523	0.01573	80.2312	0.01517	80.1902	0.01536	80.2164	0.01545
		80.2389	0.01619	80.2861	0.01502	80.2579	0.01523	80.566	0.01596	80.2098	0.01517	80.1878	0.0151	80.6141	0.01567	80.2021	0.01519	80.1616	0.0153	80.1778	0.0154
		80.2002	0.01614	80.2479	0.01498	80.2288	0.01521	80.5273	0.01594	80.1711	0.01512	80.1587	0.01513	80.585	0.01566	80.1635	0.01512	80.123	0.01527	80.1492	0.01542
		80.1716	0.01614	80.2188	0.01499	80.1997	0.01521	80.4983	0.01591	80.1421	0.01515	80.1301	0.0151	80.5464	0.01564	80.1344	0.01508	80.0939	0.01527	80.1106	0.01538
		80.1425	0.01609	80.1802	0.01494	80.1616	0.01518	80.4601	0.01588	80.1039	0.01512	80.0915	0.0151	80.5178	0.01562	80.0963	0.0151	80.0653	0.01528	80.0815	0.01538
		80.1039	0.01606	80.1511	0.01491	80.1325	0.01514	80.431	0.01586	80.0748	0.01512	80.0624	0.01504	80.4887	0.0156	80.0672	0.01505	80.0267	0.01525	80.0434	0.01535
		80.0753	0.01603	80.1225	0.01488	80.0939	0.01515	80.3924	0.01583	80.0362	0.01508	80.0238	0.01502	80.4501	0.01557	80.0286	0.01504	79.9976	0.01519	80.0143	0.01529
		80.0367	0.01601	80.0839	0.01485	80.0648	0.01508	80.3638	0.0158	80.0071	0.01503	79.9952	0.01501	80.421	0.01553	79.9995	0.01504	79.959	0.01516	79.9757	0.01526
		80.0076	0.016	80.0548	0.01485	80.0267	0.01506	80.3252	0.01577	79.969	0.01499	79.9566	0.01498	80.3829	0.0155	79.9613	0.01499	79.9303	0.01515	79.9466	0.01524
		79.969	0.01598	80.0166	0.01482	79.9976	0.01505	80.2961	0.01574	79.9399	0.01497	79.9275	0.01495	80.3538	0.01545	79.9322	0.01496	79.8917	0.01513	79.9084	0.01519
		79.9403	0.01595	79.9876	0.01481	79.959	0.01503	80.2575	0.01574	79.9013	0.01493	79.8893	0.01494	80.3152	0.01541	79.8936	0.01493	79.8626	0.01513	79.8793	0.01519
		79.9017	0.01594	79.9489	0.0148	79.9299	0.01502	80.2288	0.01572	79.8726	0.01493	79.8602	0.0149	80.2861	0.01542	79.865	0.0149	79.824	0.0151	79.8502	0.01514
		79.8726	0.01592	79.9198	0.01478	79.8917	0.01501	80.1902	0.01568	79.8436	0.01489	79.8216	0.01484	80.2479	0.01537	79.8264	0.01484	79.7954	0.01504	79.8116	0.01511
		79.834	0.01589	79.8817	0.01475	79.8626	0.01498	80.1611	0.0157	79.8049	0.01485	79.7925	0.01485	80.2188	0.0154	79.7973	0.01485	79.7568	0.01504	79.783	0.01509
		79.8054	0.01587	79.8526	0.01474	79.824	0.01491	80.1325	0.01568	79.7759	0.01485	79.7544	0.01483	80.1802	0.01535	79.7682	0.01484	79.7277	0.01499	79.7444	0.01508
		79.7763	0.01583	79.814	0.01469	79.7954	0.01491	80.0939	0.01567	79.7377	0.01483	79.7253	0.01485	80.1516	0.01533	79.7301	0.01484	79.6891	0.01496	79.7153	0.01509
		79.7377	0.01581	79.7849	0.01468	79.7568	0.01488	80.0648	0.0156	79.7086	0.01484	79.6962	0.01479	80.1225	0.01531	79.701	0.01478	79.6604	0.01494	79.6771	0.01504
		79.7091	0.01577	79.7468	0.01468	79.7277	0.01489	80.0262	0.01556	79.67	0.0148	79.6576	0.01477	80.0839	0.01529	79.6624	0.01475	79.6218	0.01489	79.6481	0.01501
		79.6705	0.01576	79.7177	0.01462	79.6986	0.01483	79.9976	0.01555	79.6409	0.01477	79.629	0.01475	80.0548	0.01528	79.6333	0.01474	79.5927	0.01489	79.6094	0.01498
		79.6414	0.01574	79.6886	0.01459	79.6604	0.0148	79.959	0.01552	79.6028	0.01474	79.5904	0.01473	80.0166	0.01525	79.5951	0.01471	79.5641	0.01486	79.5803	0.01494
		79.6028	0.01572	79.6504	0.01457	79.6314	0.01479	79.9299	0.0155	79.5737	0.01472	79.5613	0.01473	79.9876	0.0152	79.566	0.0147	79.5255	0.01484	79.5422	0.01491
		79.5741	0.0157	79.6214	0.01455	79.5927	0.01476	79.8912	0.01549	79.535	0.01468	79.5231	0.01469	79.9489	0.01518	79.5274	0.01466	79.4964	0.01482	79.5131	0.01489
		79.5355	0.01569	79.5827	0.01454	79.5637	0.01475	79.8626	0.01546	79.5064	0.01468	79.494	0.01468	79.9203	0.01514	79.4988	0.01464	79.4578	0.01479	79.484	0.01487
		79.5064	0.01567	79.5536	0.01451	79.5255	0.01473	79.824	0.01543	79.4774	0.01465	79.4535	0.01466	79.8817	0.01512	79.4678	0.01461	79.4273	0.01479	79.4435	0.01486
		79.4678	0.01564	79.5155	0.01449	79.4964	0.01471	79.7949	0.01543	79.4368	0.01464	79.4244	0.01463	79.8526	0.0151	79.4292	0.01458	79.3887	0.01474	79.4149	0.01482
		79.4583	0.01562	79.4845	0.01447	79.4559	0.01468	79.7563	0.01541	79.4077	0.0146	79.3958	0.0146	79.814	0.01506	79.4001	0.01454	79.3596	0.01471	79.3763	0.01479
		79.4082	0.01561	79.4459	0.01444	79.4273	0.01465	79.7277	0.01541	79.3696	0.01458	79.3572	0.01456	79.7854	0.01506	79.3619	0.01448	79.331	0.01467	79.3472	0.01475
		79.3696	0.01556	79.4168	0.0144	79.3982	0.01462	79.6986	0.01535	79.3405	0.01455	79.3281	0.01454	79.7468	0.01505	79.3329	0.01448	79.2923	0.01464	79.309	0.01472
		79.341	0.01554	79.3786	0.01437	79.3596	0.01458	79.66	0.01531	79.3019	0.01452	79.2895	0.01452	79.7177	0.015	79.2942	0.01447	79.2632	0.01462	79.2799	0.0147
		79.3024	0.01552	79.3496	0.01435	79.3305	0.01457	79.6314	0.01529	79.2728	0.01452	79.2609	0.01449	79.6791	0.01498	79.2652	0.01445	79.2246	0.0146	79.2413	0.01466
		79.2733	0.01549	79.3205	0.01433	79.2923	0.01454	79.5927	0.01527	79.2346	0.01449	79.2222	0.01448	79.6504	0.01496	79.227	0.01443	79.196	0.01459	79.2122	0.01464
		79.2346	0.01547	79.2823	0.01432	79.2632	0.01454	79.5637	0.01526	79.2056	0.01447	79.1932	0.01443	79.6118	0.01491	79.1979	0.01439	79.1574	0.01456	79.1836	0.01459
		79.206	0.01546	79.2532	0.01431	79.2246	0.01453	79.525	0.01523	79.1669	0.01443	79.155	0.01442	79.5827	0.01491	79.1593	0.01437	79.1283	0.01454	79.145	0.01457
		79.1674	0.01542	79.2146	0.01429	79.1955	0.0145	79.4964	0.01521	79.1383	0.0144	79.1259	0.0144	79.5517	0.01491	79.1307	0.01435	79.0897	0.01451	79.1159	0.01456
		79.1383	0.01542	79.1855	0.01428	79.1574	0.01447	79.4559	0.01519	79.0997	0.01438	79.0873	0.01434	79.5136	0.01486	79.0921	0.0143	79.0611	0.01447	79.0778	0.01453
		79.0997	0.01537	79.1474	0.01425	79.1283	0.01445	79.4268	0.01518	79.0706	0.01437	79.0582	0.01436	79.4845	0.01483	79.063	0.01432	79.0225	0.01443	79.0487	0.01455
		79.0711	0.01536	79.1183	0.01424	79.0897	0.0144	79.3977	0.01516	79.0415	0.01437	79.0296	0.01432	79.4459	0.01479	79.0339	0.01428	78.9934	0.01444	79.0101	0.01453
		79.0325	0.01533	79.0797	0.0142	79.0611	0.01442	79.3596	0.01512	79.0034	0.01435	78.991	0.01432	79.4173	0.01478	78.9957	0.01427	78.9547	0.01441	78.981	0.0145
		79.0034	0.01529	79.0506	0.01417	79.0225	0.01439	79.3305	0.0151	78.9743	0.01432	78.9619	0.01426	79.3786	0.01474	78.9667	0.01421	78.9261	0.01441	78.9428	0.01449
		78.9748	0.01526	79.0124	0.01417	78.9934	0.01439	79.2918	0.01507	78.9357	0.01429	78.9237	0.01424	79.3495	0.01474	78.928	0.01419	78.8875	0.01438	78.9137	0.01444
		78.9361	0.01524	78.9834	0.01411	78.9643	0.01433	79.2632	0.01505	78.9066	0.01426	78.8946	0.01423	79.3205	0.01471	78.8989	0.01418	78.8584	0.01432	78.8751	0.0144
		78.907	0.01523	78.9447	0.01409	78.9261	0.01432	79.2246	0.01503	78.8684	0.01422	78.856	0.01421	79.2823	0.01468	78.8608	0.01416	78.8298	0.01432	78.846	0.01437
		78.8684	0.01522	78.9161	0.01408	78.897	0.01431	79.1955	0.015	78.8393	0.01421	78.8269	0.01419	79.2532	0.01464	78.8317	0.01413	78.7912	0.01429	78.8079	0.01433
		78.8398	0.01518	78.887	0.01405	78.8584	0.01428	79.1569	0.01498	78.8007	0.01417	78.7888	0.01418	79.2146	0.01459	78.7931	0.01411	78.7621	0.01428	78.7788	0.01432
		78.8012	0.01517	78.8484	0.01404	78.8298	0.01425	79.1283	0.01497	78.7721	0.01416	78.7597	0.01414	79.186	0.0146	78.7645	0.01407	78.7235	0.01424	78.7497	0.01429
		78.7721	0.01516	78.8193	0.01404	78.7912	0.01423	79.0897	0.01492	78.7335	0.01414	78.7211	0.01407	79.1474	0.01455	78.7258	0.014	78.6949	0.01416	78.7116	0.01425
		78.7335	0.01513	78.7812	0.014	78.7621	0.01421	79.0606	0.01494	78.7044	0.0141	78.692	0.01409	79.1183	0.01455	78.6968	0.01402	78.6562	0.01416	78.6825	0.01426
		78.7049	0.01512	78.7521	0.014	78.7235	0.01414	79.022	0.0149	78.6658	0.01409	78.6539	0.01405	79.0797	0.01452	78.6581	0.01399	78.6272	0.01414	78.6438	0.01423
		78.6662	0.01507	78.7135	0.01395	78.6949	0.01416	78.9934	0.01489	78.6372	0.01409	78.6248	0.01408	79.0511	0.01449	78.6295	0.01402	78.5885	0.01411	78.6148	0.01424
		78.6372	0.01506	78.6844	0.01393	78.6562	0.01413	78.9643	0.01483	78.6081	0.01409	78.5861	0.01402	79.0124	0.01448	78.5909	0.01396	78.5599	0.01411	78.5766	0.0142
		78.5985	0.01507	78.6462	0.01395	78.6272	0.01415	78.9256	0.0148	78.5695	0.01406	78.5575	0.01398	78.9833	0.01445	78.5618	0.01392	78.5213	0.01408	78.5475	0.01415
		78.5699	0.01501	78.6171	0.01389	78.5885	0.01409	78.897	0.0148	78.5404	0.01402	78.5189	0.01397	78.9447	0.01442	78.5327	0.01391	78.4922	0.01406	78.5089	0.01412
		78.5408	0.015	78.5785	0.01387	78.5599	0.01406	78.8584	0.01477	78.5022	0.014	78.4898	0.01394	78.9161	0.01441	78.4946	0.01388	78.4536	0.01405	78.4798	0.01408
		78.5022	0.01499	78.5499	0.01386	78.5308	0.01406	78.8293	0.01474	78.4731	0.01397	78.4607	0.01395	78.887	0.01436	78.4655	0.01389	78.425	0.01403	78.4417	0.01406
		78.4736	0.01497	78.5113	0.01385	78.4922	0.01405	78.7907	0.01473	78.4345	0.01394	78.4226	0.01392	78.8484	0.01434	78.4269	0.01387	78.3959	0.01404	78.4126	0.01406
		78.435	0.01495	78.4822	0.01384	78.4636	0.01405	78.7621	0.0147	78.4059	0.01393	78.3935	0.01389	78.8198	0.01432	78.3983	0.01384	78.3572	0.01401	78.3739	0.01402
		78.4059	0.01492	78.4531	0.01383	78.425	0.01403	78.7235	0.01466	78.3673	0.0139	78.3549	0.01383	78.7812	0.0143	78.3596	0.01378	78.3286	0.01398	78.3453	0.014
		78.3673	0.01489	78.415	0.0138	78.3959	0.014	78.6944	0.01467	78.3382	0.01386	78.3258	0.01381	78.7521	0.01431	78.3306	0.01375	78.29	0.01397	78.3067	0.014
		78.3387	0.01486	78.3859	0.01378	78.3572	0.01396	78.6558	0.01464	78.2996	0.01386	78.2876	0.0138	78.7134	0.01427	78.2919	0.01373	78.2609	0.01394	78.2776	0.01397
		78.3	0.01482	78.3472	0.01374	78.3286	0.01395	78.6272	0.01465	78.2709	0.01385	78.2585	0.0138	78.6848	0.01427	78.2633	0.01374	78.2223	0.0139	78.2485	0.01396
		78.2709	0.0148	78.3186	0.01372	78.29	0.01393	78.5885	0.0146	78.2323	0.01384	78.2199	0.01374	78.6462	0.01426	78.2247	0.01367	78.1937	0.01385	78.2104	0.01391
		78.2323	0.0148	78.28	0.01372	78.2609	0.01393	78.5594	0.01456	78.2032	0.01383	78.1913	0.01374	78.6171	0.01422	78.1956	0.01367	78.1551	0.01382	78.1813	0.0139
		78.2037	0.01476	78.2509	0.01368	78.2223	0.01388	78.5208	0.01453	78.1746	0.0138	78.1527	0.01371	78.5785	0.01419	78.157	0.01365	78.126	0.01381	78.1427	0.01386
		78.1651	0.01474	78.2123	0.01366	78.1937	0.01387	78.4922	0.0145	78.136	0.01378	78.1236	0.01369	78.5499	0.01418	78.1284	0.01364	78.0874	0.01379	78.1136	0.01383
		78.136	0.01473	78.1837	0.01364	78.1551	0.01385	78.4631	0.01449	78.1069	0.01376	78.085	0.01368	78.5113	0.01414	78.0993	0.01363	78.0588	0.01377	78.0755	0.0138
		78.1074	0.01471	78.1451	0.01363	78.126	0.01384	78.4245	0.01447	78.0683	0.01374	78.0564	0.01365	78.4822	0.01414	78.0607	0.01359	78.0201	0.01375	78.0464	0.01377
		78.0688	0.01469	78.116	0.01362	78.0874	0.01383	78.3959	0.01446	78.0397	0.01372	78.0273	0.01365	78.4536	0.01409	78.0321	0.01359	77.991	0.01373	78.0077	0.01375
		78.0397	0.01468	78.0773	0.01358	78.0588	0.0138	78.3572	0.01443	78.0011	0.01368	77.9887	0.01361	78.415	0.01408	77.9934	0.01353	77.9524	0.01371	77.9791	0.01375
		78.0011	0.01464	78.0487	0.01358	78.0297	0.0138	78.3282	0.01442	77.972	0.01367	77.9596	0.0136	78.3859	0.01404	77.9643	0.01354	77.9238	0.01367	77.9405	0.01372
		77.9724	0.01462	78.0101	0.01353	77.991	0.01375	78.2896	0.0144	77.9334	0.01364	77.9214	0.01357	78.3472	0.01402	77.9257	0.01351	77.8947	0.01369	77.9114	0.01373
		77.9338	0.01459	77.981	0.01352	77.9624	0.01375	78.2609	0.0144	77.9047	0.01364	77.8923	0.01353	78.3186	0.01403	77.8971	0.01347	77.8561	0.01365	77.8728	0.0137
		77.9047	0.01456	77.9524	0.01348	77.9238	0.01371	78.2223	0.01434	77.8661	0.01361	77.8537	0.01352	78.28	0.01402	77.8585	0.01345	77.8275	0.01363	77.8442	0.01366
		77.8661	0.01454	77.9138	0.01346	77.8947	0.01369	78.1932	0.01431	77.837	0.01359	77.8251	0.01349	78.2509	0.01399	77.8294	0.01342	77.7889	0.0136	77.8151	0.01363
		77.8375	0.01452	77.8847	0.01343	77.8561	0.01367	78.1546	0.01427	77.7984	0.01356	77.7865	0.01347	78.2123	0.01396	77.7908	0.01341	77.7598	0.01356	77.7765	0.01359
		77.7989	0.0145	77.8461	0.01341	77.8275	0.01365	78.126	0.01425	77.7698	0.01354	77.7574	0.01346	78.1837	0.01392	77.7622	0.01341	77.7212	0.01354	77.7479	0.01357
		77.7698	0.01449	77.8175	0.0134	77.7889	0.01362	78.0969	0.01424	77.7312	0.01352	77.7188	0.01344	78.1451	0.0139	77.7235	0.01339	77.6925	0.01354	77.7092	0.01356
		77.7312	0.01447	77.7789	0.01339	77.7598	0.01361	78.0583	0.01421	77.7021	0.01351	77.6902	0.01339	78.116	0.01388	77.6945	0.01334	77.6539	0.01352	77.6801	0.01351
		77.7026	0.01444	77.7498	0.01337	77.7212	0.0136	78.0297	0.01422	77.6735	0.01346	77.6515	0.01339	78.0773	0.01385	77.6558	0.01334	77.6248	0.01351	77.6415	0.01352
		77.6735	0.01444	77.7111	0.01336	77.6925	0.01357	77.991	0.01419	77.6349	0.01344	77.6225	0.01336	78.0487	0.01385	77.6272	0.0133	77.5862	0.01348	77.6129	0.0135
		77.6349	0.01441	77.6825	0.01335	77.6539	0.01357	77.962	0.01419	77.6058	0.01343	77.5838	0.01329	78.0101	0.01381	77.5981	0.01333	77.5576	0.01341	77.5743	0.01345
		77.6062	0.01439	77.6439	0.01332	77.6248	0.01355	77.9233	0.01416	77.5671	0.01339	77.5552	0.01332	77.981	0.0138	77.5595	0.01326	77.519	0.0134	77.5452	0.01347
		77.5676	0.01436	77.6148	0.01332	77.5962	0.01355	77.8947	0.01413	77.5385	0.01341	77.5357	0.0133	77.9524	0.01378	77.5404	0.01325	77.4999	0.01341	77.5261	0.01345
		77.5385	0.01432	77.5862	0.01328	77.5576	0.0135	77.8561	0.01412	77.519	0.01339	77.4856	0.0133	77.9138	0.01376	77.4904	0.01324	77.4594	0.01338	77.4761	0.01344
		77.4999	0.0143	77.5571	0.01326	77.5381	0.01348	77.827	0.01408	77.4689	0.01338	77.457	0.01327	77.8847	0.01374	77.4613	0.01319	77.4207	0.01334	77.447	0.01339
		77.4694	0.01429	77.5166	0.01325	77.488	0.01347	77.7884	0.01406	77.4403	0.01335	77.4184	0.01326	77.8461	0.01371	77.4227	0.01318	77.3917	0.01331	77.4084	0.01335
		77.4308	0.01427	77.478	0.01322	77.4594	0.01344	77.7598	0.01405	77.4017	0.01333	77.3893	0.01325	77.8175	0.01369	77.394	0.01316	77.353	0.01331	77.3793	0.01332
		77.4017	0.01427	77.4494	0.01323	77.4207	0.01341	77.7212	0.01404	77.3726	0.01331	77.3602	0.01324	77.7789	0.01366	77.365	0.01315	77.3244	0.01329	77.3411	0.01329
[truncated: 9,782 more rows]

## Sheet: figure2g
Figure 2g		Cycle	R / R0	Standard deviation
	Data of 50% cycle compressing	0	1	0
		1	1.0653	0.01035
[truncated: 405 more rows]

## Sheet: figure2h
Figure 2h		Temperature (K)	ρ (Ω m)	S (μV K-1)	PF (μW m-1 K-2)	zT
[truncated: 5 more rows]

[truncated: 8 more sheets: figure2i, figure3d, figure3e, figure3g, figure3h, figure3i, figure4d, figure4e]
